# Supplementary material for: CD8 T cell epitope generation toward the continually mutating SARS-CoV-2 spike protein in genetically diverse human population: Implications for disease control and prevention
Source: PLoS One. 2020 Dec 10;15(12):e0239566. doi: 10.1371/journal.pone.0239566 (PMC7728258; doi:10.1371/journal.pone.0239566)
Supplement: S1 Table — (XLSX) [file pone.0239566.s001.xlsx]

## Sheet: S1 Table 
S1 Table: List of the accession numbers of 1000 S protein sequences of SARS-CoV-2 deposited in the NCBI protein database
QJF75467.1	QJW39940.1	QIS30295.1	QJR84549.1	QIU80973.1	QKU33209.1
QJS39567.1	QJR94881.1	QJZ32209.1	QJF77050.1	QIS30335.1	QKV37392.1
QJX45031.1	QKG64075.1	QKU31133.1	QJR93861.1	QJR84993.1	QKU37645.1
QJR85953.1	QKU37405.1	QJS53578.1	QKR84841.1	QKU28906.1	QJD23141.1
QII57278.1	QHS34546.1	QJS56895.1	QIV65022.1	QIV65033.1	QIQ49832.1
QJS57279.1	QJY40217.1	QKU32081.1	QKV06355.1	QJQ84676.1	QIS30575.1
QJF77846.1	QIS30455.1	QJT43452.1	QJX68586.1	QKU33257.1	QKV37296.1
QIZ16509.1	QJX68490.1	QJS57267.1	QJR90717.1	QJR84837.1	QJR88317.1
QJR87129.1	QKG89534.1	QKG88946.1	QJD47478.1	QIS60906.1	QJY40457.1
QKU32813.1	QKX65076.1	QJX69482.1	QJQ39440.1	QKU31481.1	QKV37368.1
QIZ97039.1	QKU31985.1	QKS91031.1	QJI54229.1	QJC19455.1	QJR85989.1
QJQ84843.1	QIU81429.1	QKW89191.1	QJR90465.1	QJF76007.1	QJG65947.1
QKS90791.1	QKJ68545.1	QKY60121.1	QJF76990.1	QJS57147.1	QJI54323.1
QIS30425.1	QJR90309.1	QJR86037.1	QKU53721.1	QKV35819.1	QJR89457.1
QJG65956.1	QKV37428.1	QJR89217.1	QLC47681.1	QIA98583.1	QKV25105.1
QKV39923.1	QKE11078.1	QKY77964.1	QKR86605.1	QIS30165.1	QKX64992.1
QIU81585.1	QKU37429.1	QIZ64530.1	QJF75239.1	QJW39952.1	QKG89750.1
QJT73034.1	QIS61170.1	QKN19515.1	QKG88970.1	QIU81873.2	QKG90626.1
QKV38208.1	QJU70569.1	QJF76438.1	QJR86589.1	QIU81885.1	QJR94593.1
QIZ16559.1	QJR88437.1	QKE61804.1	QJR94953.1	QKV06859.1	QKR85033.1
QLC91196.1	QKE45680.1	QKV40775.1	QJE39038.1	QKV06271.1	QLA46612.1
QJS39579.1	QJR91617.1	QKV38964.1	QIZ14437.1	QKK14611.1	QKU31973.1
QJD20632.1	QJF77206.1	QKG89918.1	QJZ32221.1	QIU80913.1	QJR95097.1
QIS60546.1	QJS54922.1	QJT72278.1	QJS54766.1	QKG89546.1	QJF75455.1
QII57268.2	QKU37081.1	QJD24377.1	QJR84705.1	QJE38822.1	QKR86269.1
QIT07011.1	QKU33413.1	QJQ83944.1	QKF96007.1	QIS61254.1	QKU31961.1
QIO04367.1	QJR93057.1	QKU31205.1	QIS61528.1	QIZ13861.1	QJS54742.1
QKU28894.1	QJD47118.1	QJS54898.1	QKV38568.1	QJG65951.1	QJA16640.1
QJS53398.1	QJC20487.1	QKQ63616.1	QKV37728.1	QJR88761.1	QJD47130.1
QIS61422.1	QKV42586.1	QKG86990.1	QLC46721.1	QJR84585.1	QKV37308.1
QHU79173.2	QIZ14797.1	QJF77194.1	QKR84889.1	QJR88113.1	QJR88737.1
QII87830.1	QKE45668.1	QJA17596.1	QKV37752.1	QJQ38816.1	QKU53985.1
QLC48052.1	QJR93465.1	QJD25085.1	QKS89831.1	QKV38653.1	QKV37284.1
QJE38426.1	QJQ39692.1	QJD47358.1	QJR94257.1	QJR85833.1	QKE49364.1
QIS60489.1	QJR94353.1	QIZ64470.1	QKV40427.1	QJR94041.1	QJQ39944.1
QKV41471.1	QJA16794.1	QJA17468.1	QKY77928.1	QJD48279.1	QJR90753.1
QKY78084.1	QJQ84220.1	QJG65954.1	QJR87177.1	QKY74810.1	QJD47658.1
QJR84873.1	QJQ83140.1	QJX69134.1	QLC47800.1	QKV07519.1	QJI54098.1
QJG65957.1	QJQ39788.1	QIZ15585.1	QKU28486.1	QKU53313.1	QJR89181.1
QJQ39524.1	QKV39443.1	QKJ68737.1	QKG87146.1	QJR86013.1	QJR84561.1
QKU32429.1	QJR94497.1	QJR87477.1	QIS30525.1	QJH92167.1	QJD23907.1
QJR93333.1	QKV37704.1	QKS89927.1	QKV38725.1	QKG81727.1	QJR92985.1
QJX68418.1	QKG87794.1	QLC94832.1	QLC47621.1	QLC91688.1	QJR90681.1
QJR87957.1	QJR91317.1	QIZ13143.1	QKE44989.1	QJX68786.1	QJD23379.1
QIS30115.1	QJD47310.1	QKS65788.1	QKV37236.1	QKE45884.1	QKR84649.1
QLC91064.1	QKR85069.1	QJR85701.1	QJW00459.1	QJS57135.1	QKU52869.1
QJF75779.1	QJR94725.1	QJD47202.1	QKX65100.1	QIX13999.1	QKE44749.1
QJR86313.1	QJI54383.1	QJF11959.1	QLC47704.1	QJQ27854.1	QJR87249.1
QJD23273.1	QKR85153.1	QIA20044.1	QKX65088.1	QKG86786.1	QJR89445.1
QKX47945.1	QJD47298.1	QJS54814.1	QKR84745.1	QKU31445.1	QJR92637.1
QKU31721.1	QIZ14353.1	QKV06235.1	QKR84420.1	QKO25770.1	QKN20583.1
QIZ13765.1	QKG90230.1	QIS30105.1	QJR93357.1	QJX70251.1	QJE39121.1
QKJ68497.1	QIQ49922.1	QIS61468.1	QLC46361.1	QJX70327.1	QJR94569.1
QJX68658.1	QIV65044.1	QJC20993.1	QKE46004.1	QKN61217.1	QJR86109.1
QKU33389.1	QJR94929.1	QIS61338.1	QKR84697.1	QJR87321.1	QJR90513.1
QKU32765.1	QIS30135.1	QIK50427.1	QJQ39068.1	QKE61684.1	QJI54371.1
QKE50930.1	QLC47848.1	QJX45333.1	QKG87086.1	QJR87897.1	QLC46241.1
QJR88497.1	QKV25873.1	QJR84969.1	QJD49071.1	QKV35279.1	QJR93873.1
QJA17524.1	QLC46949.1	QLB39236.1	QJY51780.1	QIU78719.1	QKG87638.1
QJR87465.1	QJR91641.1	QIV15164.1	QJR85497.1	QKE50894.1	QKV37692.1
QJT43704.1	QKK14233.1	QJA17276.1	QJQ39812.1	QJD47800.1	QKV38785.1
QJX45007.1	QKG90722.1	QKT21158.1	QJS57231.1	QKV40583.1	QJF74963.1
QJA17192.1	QJD48507.1	QIQ50092.1	QKU28426.1	BCG67531.1	QLC46961.1
QKU37621.1	QKU53301.1	QJQ27878.1	QKE49172.1	QJY40061.1	QJR93417.1
QIZ15645.1	QLC47465.1	QJR84537.1	QJR89229.1	QKO25794.1	QJR94305.1
QKV35267.1	QJR89385.1	QJR85965.1	QJZ28359.1	QJU70245.1	QIZ13647.1
QJS54106.1	QLC46157.1	QJR85857.1	QJW69139.1	QKV38988.1	QKR85429.1
QJW00291.1	QJR92001.1	QJT72350.1	QJR89157.1	QKI28601.1	QKY60189.1
QKU53553.1	QKR84997.1	QLC47285.1	QJF76414.1	QKN19911.1	QIZ14195.1
QKM76630.1	QJR89937.1	QKV37344.1	QKV38028.1	QJS53386.1	QKK14185.1
QJS39627.1	QJD24315.1	QKV39263.1	QJA16508.1	QKO25674.1	QJD23775.1
QIS30615.1	QKV25129.1	QIS60930.1	QKE45740.1	QJR93153.1	QKK14076.1
QKE53933.1	QJD23249.1	QKG89150.1	QJR84945.1	QKE51026.1	QJE38978.1
QJR85569.1	QKU53229.1	QIZ14569.1	QKG88730.1	QJY78056.1	QKU52845.1
QJF75443.1	QKU53385.1	QHR84449.1	QJQ82804.1	QKQ63760.1	QKG89666.1
QLB39021.1	QJA17180.1	QJX44586.1	QKV35843.1	QJG65958.1	QKE12094.1
QKN19755.1	QJR86721.1	QIQ08810.1	QKG91130.1	QJR86781.1	QKV25429.1
QKG89462.1	QKG87050.1	QKS65584.1	QJQ38624.1	QKN19551.1	QJC20714.1
QJA17632.1	QKV38040.1	QIZ15717.1	QJR89337.1	QJG65952.1	QKY60177.1
QLB38609.1	QJI54122.1	QIJ96493.1	QJF76163.1	QJS54286.1	QJS54730.1
QKV25357.1	QJR88425.1	QKU37501.1	QKG87806.1	QKG88694.1	QKS67443.1
QJR84957.1	QJC20415.1	QKV37584.1	QKG88838.1	QLA47775.1	QJR87645.1
QIC53204.1	QKV37464.1	QJX45307.1	QLC47776.1	QKG91082.1	QJR95349.1
QKE46016.1	QJR93081.1	QJF75335.1	QJZ32186.1	QJX68694.1	QKV39252.1
QIZ13789.1	QJD48099.1	QKG81475.1	QJR84849.1	QLC47117.1	QIS30645.1
QKN19803.1	QKU54477.1	QKU31121.1	QKR85609.1	QLC46385.1	QJR91905.1
QJT43584.1	QKV37452.1	QJR94065.1	QJR94809.1	QKE45704.1	QKR84541.1
QKV06175.1	QJX69507.1	QKV37536.1	QKS89903.1	QKJ68364.1	QJD25442.1
QKG90434.1	QKE45025.1	QLC47920.1	QJF74891.1	QIU78825.1	QJY51804.1
QKV40847.1	QJR93561.1	QJD48543.1	QKV35447.1	QHZ00379.1	QKS90047.1
QIZ13179.1	QJQ83164.1	QKX47969.1	QJR88929.1	QJX44574.1	QJQ39032.1
QKU32237.1	QJD48759.1	QJQ83680.1	QKV08263.1	QLC47069.1	QIZ13069.1
QJC20391.1	QKU53709.1	QJY39881.1	QJR90321.1	QJE38606.1	QJR89277.1
QIS60582.1	QIQ50102.1	BCG44664.1	QKU31313.1	QJT72086.1	QKS89975.1
QKS65656.1	QKU37477.1	QJR95085.1	QJD23283.1	QKV37031.1	QKV37572.1
QKV42778.1	QKV38520.1	QKN19995.1	QKR86245.1	QJX69218.1	QJI54335.1
QKS66532.1	QKV38052.1	QKV25225.1	QKV42946.1	QJD25529.1	QJR84345.1
QIZ64624.1	QKV38761.1	QKC05236.1	QJR93237.1	QJT43572.1	QKV07399.1
QKV06079.1	QJR89313.1	QKN20943.1	QJR91029.1	QKU31397.1	QKV38617.1
QJT43608.1	QJR85677.1	QJC20343.1	QJY51648.1	QKV39024.1	QJC19863.1
QIZ13299.1	QJR85905.1	QKU30329.1	QJX68394.1	QKN19611.1	QKV37908.1
QKU54045.1	QKS91043.1	QKX47933.1	QIS60606.1	QKU30629.1	QJF76534.1
QJT73010.1	QJX45271.1	QJR84729.1	QLC46709.1	QKU37093.1	QLC47165.1
QJF11971.1	QIU81213.1	QLA47679.1	QKR85309.1	QKE45824.1	QJR86733.1
QJX45356.1	QJR90297.1	QKV38532.1	QIU81657.1	QJQ38972.1	QJQ83512.1
QKU31265.1	QJF74903.1	QKG89558.1	QJR94893.1	QIZ16197.1	QLB39105.1
QIS60978.1	QJF75419.1	QJZ28347.1	QJR86601.1	QKN20847.1	QJD24617.1
QKS90131.1	QKV38544.1	QJI07354.1	QKV38857.1	QKE44665.1	QJR91353.1
QKW95051.1	QJX44490.1	QJY40469.1	QKU32297.1	QKE45656.1	QJX70119.1
QKM76822.1	QKE45037.1	QLC47896.1	QKK14112.1	QKE45932.1	QIS30225.1
QKG88142.1	QIZ14917.1	QKU37885.1	QJZ32129.1	QKG90614.1	QJA16868.1
QKI36829.1	QJX44454.1	QKX46299.1	QJR90561.1	QJG65949.1	QKV25801.1
QJQ28105.1	QLB39320.1	QKN20763.1	QJC20475.1	QJZ28114.1	QIQ49902.1
QJS54754.1	QKN19575.1	QJS57039.1	QJD48819.1	QJR88005.1	QJR95361.1
QKY65277.1	QJX69627.1	QJF76750.1	QJR86877.1	QKN20643.1	QKV06403.1
QJU11589.1	QKR86449.1	QJF76906.1	QJR89205.1	QJD23524.1	QKG89570.1
QKU31085.1	QKV37512.1	QKO24139.1	QJA17432.1	QKU30389.1	QJR89361.1
QJA42177.1	QJC19995.1	QKV49386.1	QIS60654.1	QJS53410.1	QKE49074.1
QKV39455.1	QJE39109.1	QJI53943.1	QIU81369.1	QJX69795.1	QJR95109.1
QJQ04352.1	QIS60558.1	QJQ84364.1	QKR85237.1	QKO00486.1	QJQ38804.1
QLC47597.1	QIZ13895.1	QKU32141.1	QJR87945.1	QJE39085.1	QJR93729.1
QJT72806.1	QKU53733.1	QLC92852.1	QIZ13569.1	QKU31229.1	QJR92997.1
QJZ27921.1	QJR94221.1	QLC47908.1	QKR84637.1	QIZ13407.1	QJR93825.1
QJE38546.1	QIZ14833.1	QJY39929.1	QJR87777.1	QJQ84292.1	QKV38580.1
QKU53445.1	QKR84661.1	QKV27551.1	QKV39839.1	QKV09211.1	QIS30355.1
QKX47981.1	QJR91149.1	QKE45498.1	QJR89397.1	QJR86577.1	QKR85561.1
QIZ64685.1	QKV37740.1	QJR87261.1	QJR87489.1	QJD25193.1	QKV37764.1
QKJ68605.1	QKR86185.1	QKG86966.1	QJR93297.1	QJI54407.1	QKV07387.1
QJX44562.1	QKV08047.1	QKV35783.1	QKV38677.1	QJC19851.1	QJE39062.1
QKX65028.1	QKV67308.1	QJX68978.1	QJR85977.1	QKW89143.1	QJR92229.1
QJR86997.1	QKR84961.1	QJR87789.1	QKV35735.1	QIZ13131.1	QJR93165.1
QKG86870.1	QIS30595.1	QJX70300.1	QJR84657.1	QKU37261.1	QKG88454.1
QKU32273.1	QKG87014.1	QJY51864.1	QJR84753.1	QKE44809.1	QJR91473.1
QKG90986.1	QJC20259.1	QJR88221.1	QJR87633.1	QKX65052.1	QJR91101.1
QLA10140.1	QJR94377.1	QJT72242.1	QJD47586.1	QJR86289.1	QJR88785.1
QJR84441.1	QJR86661.1	QKV05911.1	QJD24099.1	QJQ83668.1	QJA17048.1
QJR90981.1	QJF77278.1	QKR85081.1	QJA16580.1	QIZ13969.1	QJR86565.1
QKU31505.1	QKR85093.1	QKK12815.1	QJR87081.1	QKU31769.1	QJR89289.1
QJD48915.1	QJR93141.1	QJI53955.1	QJR91281.1	QJS53506.1	QJR89301.1
QIU80949.1	QKR85177.1	QLC48016.1	QKG87818.1	QJR84429.1	QJY40085.1
QKG91034.1	QKV37944.1	QJQ84640.1	QJD25349.1	QJQ82972.1	QLC46373.1
QJF11812.1	QJD47610.1	QKU31901.1	QJR91257.1	QJC20271.1	QKE11955.1
QKM76906.1	QJR91737.1	QLA09870.1	QKV38833.1	QJX69519.1	QJR91401.1
QJY40289.1	QKU32789.1	QIQ49882.1	QJR86829.1	QKX65004.1	QJE39145.1
QKV42838.1	QKV38773.1	QJC20043.1	QJR86625.1	QKU37177.1	QJQ83440.1
QKG89366.1	QKU52833.1	QJD47718.1	QJQ38996.1	QKN19623.1	QJR90705.1
QJY40565.1	QKR85249.1	QJR84909.1	QJD23153.1	QKR84285.1	QKR85333.1
QJQ84736.1	QJC19887.1	QJC19491.1	QKV25165.1	QKU32561.1	QKR84577.1
QJC19935.1	QJF76462.1	QJR84369.1	QJR94617.1	QJR91413.1	QIQ08820.1
QLC46853.1	QJR94401.1	QJX44634.1	QKR84805.1	QKV38905.1	QKU31169.1
QJT72614.1	QKV37224.1	QJS39507.1	QKK14100.1	QKF95522.1	QKV38689.1
QJQ84280.1	QKG87302.1	QJX70519.1	QJR90345.1	QJR89421.1	QLC46217.1
QJU11577.1	QJI54026.1	QKU32045.1	QIS61374.1	QJR84393.1	QJR91209.1
QJX45344.1	QLA48134.1	QIZ15969.1	QJR93801.1	QJR87693.1	QLA48015.1
QJZ28203.1	QIV65000.1	QKR84321.1	QKG88322.1	QJD47094.1	QLC46901.1
QJY40517.1	QKE11591.1	QJR94641.1	QJR86937.1	QKV37332.1	QJR93813.1
QKS89843.1	QKE11799.1	QKE45692.1	QJE39097.1	QLC46253.1	QJA16940.1
QJD23609.1	QKV40763.1	QIZ64578.1	QJR95301.1	QKY59893.1	QJR93585.1
QKR84357.1	QKR84613.1	QJQ82996.1	QJF76474.1	QKM76402.1	QJR91653.1
QJQ83764.1	QKG90758.1	QJU70545.1	QJD24809.1	QKG87470.1	QKV42562.1
QKV06379.1	QJI54086.1	QKG27877.1	QJR90669.1	QJD47442.1	QJD47214.1
QJU70329.1	QKN61229.1	QKU32057.1	QJR94077.1	QKU32465.1	QKR84925.1
QJW69235.1	QIS60822.1	QJT72386.1	QJR89541.1	QIZ97051.1	QKS89867.1
QJR87909.1	QJR90501.1	QJR87501.1	QKR84853.1	QJX44430.1	QKU54537.1
QJS39543.1	QKV05983.1	QKR84333.1	QJR93405.1	QJC20367.1	QKK14335.1
QJY78152.1	QJR89829.1	QJR93441.1	QJI53991.1	QLB39177.1	QJR93885.1
QKU31097.1	QJR91761.1	QKV37632.1	QJR91593.1
