# Supplementary material for: CD8 T cell epitope generation toward the continually mutating SARS-CoV-2 spike protein in genetically diverse human population: Implications for disease control and prevention
Source: PLoS One. 2020 Dec 10;15(12):e0239566. doi: 10.1371/journal.pone.0239566 (PMC7728258; doi:10.1371/journal.pone.0239566)
Supplement: S2 Table — (XLSX) [file pone.0239566.s002.xlsx]

## Sheet: S2 Table
S2 Table: List of the predicted human CD8 T cell epitopes for the reference S protein of SARS-CoV-2
HLA-A*0101		HLA-A*0201		HLA-A*0202		HLA-A*0203
Position	Sequence	Position	Sequence	Position	Sequence	Position	Sequence
865	LTDEMIAQY	269	YLQPRTFLL	269	YLQPRTFLL	1220	FIAGLIAIV
258	WTAGAAAYY	133	FQFCNDPFL	869	MIAQYTSAL	976	VLNDILSRL
604	TSNQVAVLY	1220	FIAGLIAIV	1220	FIAGLIAIV	821	LLFNKVTLA
361	CVADYSVLY	691	SIIAYTMSL	1000	RLQSLQTYV	1048	HLMSFPQSA
136	CNDPFLGVY	1000	RLQSLQTYV	976	VLNDILSRL	869	MIAQYTSAL
30	NSFTRGVYY	718	FTISVTTEI	417	KIADYNYKL	1062	FLHVTYVPA
285	ITDAVDCAL	821	LLFNKVTLA	241	LLALHRSYL	762	QLNRALTGI
152	WMESEFRVY	1048	HLMSFPQSA	1048	HLMSFPQSA	1000	RLQSLQTYV
160	YSSANNCTF	976	VLNDILSRL	691	SIIAYTMSL	718	FTISVTTEI
733	KTSVDCTMY	417	KIADYNYKL	718	FTISVTTEI	202	KIYSKHTPI
746	STECSNLLL	1060	VVFLHVTYV	133	FQFCNDPFL	901	QMAYRFNGI
392	FTNVYADSF	983	RLDKVEAEV	821	LLFNKVTLA	634	RVYSTGSNV
59	FSNVTWFHA	2	FVFLVLLPL	937	SLSSTASAL	241	LLALHRSYL
162	SANNCTFEY	612	YQDVNCTEV	1121	FVSGNCDVV	937	SLSSTASAL
465	ERDISTEIY	1062	FLHVTYVPA	901	QMAYRFNGI	1060	VVFLHVTYV
652	GAEHVNNSY	869	MIAQYTSAL	762	QLNRALTGI	28	YTNSFTRGV
196	NIDGYFKIY	786	KQIYKTPPI	965	QLSSNFGAI	269	YLQPRTFLL
50	STQDLFLPF	721	SVTTEILPV	1062	FLHVTYVPA	691	SIIAYTMSL
584	ILDITPCSF	857	GLTVLPPLL	1192	NLNESLIDL	965	QLSSNFGAI
687	VASQSIIAY	964	KQLSSNFGA	944	ALGKLQDVV	1192	NLNESLIDL
748	ECSNLLLQY	109	TLDSKTQSL	972	AISSVLNDI	915	VLYENQKLI
1237	MTSCCSCLK	1192	NLNESLIDL	983	RLDKVEAEV	118	LIVNNATNV
192	FVFKNIDGY	915	VLYENQKLI	1236	CMTSCCSCL	512	VLSFELLHA
28	YTNSFTRGV	62	VTWFHAIHV	2	FVFLVLLPL	972	AISSVLNDI
882	ITSGWTFGA	1223	GLIAIVMVT	55	FLPFFSNVT	1185	RLNEVAKNL
445	VGGNYNYLY	28	YTNSFTRGV	1060	VVFLHVTYV	877	LLAGTITSG
1039	RVDFCGKGY	882	ITSGWTFGA	444	KVGGNYNYL	1121	FVSGNCDVV
1182	EIDRLNEVA	937	SLSSTASAL	262	AAAYYVGYL	958	ALNTLVKQL
554	ESNKKFLPF	202	KIYSKHTPI	1185	RLNEVAKNL	786	KQIYKTPPI
699	LGAENSVAY	1121	FVSGNCDVV	857	GLTVLPPLL	721	SVTTEILPV
261	GAAAYYVGY			1217	WLGFIAGLI	922	LIANQFNSA
1096	VSNGTHWFV			958	ALNTLVKQL	1171	GINASVVNI
343	NATRFASVY			922	LIANQFNSA	119	IVNNATNVV
372	ASFSTFKCY			10	LVSSQCVNL	55	FLPFFSNVT
837	YGDCLGDIA			433	VIAWNSNNL	2	FVFLVLLPL
572	TTDAVRDPQ			915	VLYENQKLI	873	YTSALLAGT
723	TTEILPVSM			930	AIGKIQDSL	1217	WLGFIAGLI
482	GVEGFNCYF			512	VLSFELLHA	133	FQFCNDPFL
83	VLPFNDGVY			288	AVDCALDPL	1223	GLIAIVMVT
374	FSTFKCYGV			833	FIKQYGDCL	852	AQKFNGLTV
873	YTSALLAGT			1224	LIAIVMVTI	996	LITGRLQSL
254	SSSGWTAGA			28	YTNSFTRGV
612	YQDVNCTEV
HLA-A*0205		HLA-A*0206		HLA-A*0207		HLA-A*0211
Position	Sequence	Position	Sequence	Position	Sequence	Position	Sequence
1000	RLQSLQTYV	133	FQFCNDPFL	983	RLDKVEAEV	915	VLYENQKLI
1202	ELGKYEQYI	612	YQDVNCTEV	1000	RLQSLQTYV	983	RLDKVEAEV
983	RLDKVEAEV	288	AVDCALDPL	424	KLPDDFTGC	976	VLNDILSRL
342	FNATRFASV	718	FTISVTTEI	55	FLPFFSNVT	1000	RLQSLQTYV
259	TAGAAAYYV	964	KQLSSNFGA	1220	FIAGLIAIV	1220	FIAGLIAIV
516	ELLHAPATV	1220	FIAGLIAIV	1088	HFPREGVFV	269	YLQPRTFLL
944	ALGKLQDVV	786	KQIYKTPPI	7	LLPLVSSQC	62	VTWFHAIHV
869	MIAQYTSAL	721	SVTTEILPV	135	FCNDPFLGV	1096	VSNGTHWFV
1060	VVFLHVTYV	894	LQIPFAMQM	1217	WLGFIAGLI	133	FQFCNDPFL
1220	FIAGLIAIV	269	YLQPRTFLL	425	LPDDFTGCV	1185	RLNEVAKNL
965	QLSSNFGAI	492	LQSYGFQPT	2	FVFLVLLPL	2	FVFLVLLPL
1208	QYIKWPWYI	777	NTQEVFAQV	387	LNDLCFTNV	1062	FLHVTYVPA
1052	FPQSAPHGV	2	FVFLVLLPL	1062	FLHVTYVPA	202	KIYSKHTPI
118	LIVNNATNV	1060	VVFLHVTYV	612	YQDVNCTEV	1217	WLGFIAGLI
300	KCTLKSFTV	643	FQTRAGCLI	215	DLPQGFSAL	100	IIRGWIFGT
587	ITPCSFGGV	587	ITPCSFGGV	559	FLPFQQFGR	516	ELLHAPATV
1217	WLGFIAGLI	691	SIIAYTMSL	1125	NCDVVIGIV	777	NTQEVFAQV
28	YTNSFTRGV	1121	FVSGNCDVV	109	TLDSKTQSL	1192	NLNESLIDL
135	FCNDPFLGV	922	LIANQFNSA	269	YLQPRTFLL	225	PLVDLPIGI
1088	HFPREGVFV	509	RVVVLSFEL	818	IEDLLFNKV	1232	IMLCCMTSC
714	IPTNFTISV	51	TQDLFLPFF	944	ALGKLQDVV	288	AVDCALDPL
1224	LIAIVMVTI	869	MIAQYTSAL	3	VFLVLLPLV	135	FCNDPFLGV
762	QLNRALTGI	871	AQYTSALLA	516	ELLHAPATV	752	LLLQYGSFC
225	PLVDLPIGI	901	QMAYRFNGI	38	YPDKVFRSS	1224	LIAIVMVTI
691	SIIAYTMSL	712	IAIPTNFTI	1121	FVSGNCDVV	1202	ELGKYEQYI
718	FTISVTTEI	886	WTFGAGAAL			634	RVYSTGSNV
777	NTQEVFAQV	882	ITSGWTFGA			295	PLSETKCTL
119	IVNNATNVV	118	LIVNNATNV			886	WTFGAGAAL
972	AISSVLNDI	50	STQDLFLPF			1060	VVFLHVTYV
495	YGFQPTNGV	202	KIYSKHTPI			944	ALGKLQDVV
1114	IITTDNTFV	394	NVYADSFVI			1233	MLCCMTSCC
318	FRVQPTESI	54	LFLPFFSNV			1210	IKWPWYIWL
		62	VTWFHAIHV			367	VLYNSASFS
		417	KIADYNYKL			28	YTNSFTRGV
		424	KLPDDFTGC			1129	VIGIVNNTV
		873	YTSALLAGT			285	ITDAVDCAL
		1095	FVSNGTHWF			610	VLYQDVNCT
		658	NSYECDIPI			718	FTISVTTEI
		734	TSVDCTMYI			753	LLQYGSFCT
		1181	KEIDRLNEV			882	ITSGWTFGA
		996	LITGRLQSL			429	FTGCVIAWN
		697	MSLGAENSV			821	LLFNKVTLA
		505	YQPYRVVVL			512	VLSFELLHA
		221	SALEPLVDL			1048	HLMSFPQSA
		374	FSTFKCYGV			417	KIADYNYKL
		934	IQDSLSSTA			1121	FVSGNCDVV
		510	VVVLSFELL			762	QLNRALTGI
		59	FSNVTWFHA			876	ALLAGTITS
		1232	IMLCCMTSC			451	YLYRLFRKS
		1114	IITTDNTFV			444	KVGGNYNYL
		1007	YVTQQLIRA			1222	AGLIAIVMV
		821	LLFNKVTLA			1171	GINASVVNI
		1000	RLQSLQTYV			937	SLSSTASAL
		342	FNATRFASV			921	KLIANQFNS
		1062	FLHVTYVPA			259	TAGAAAYYV
		1096	VSNGTHWFV			612	YQDVNCTEV
		1004	LQTYVTQQL			109	TLDSKTQSL
		259	TAGAAAYYV			643	FQTRAGCLI
		1070	AQEKNFTTA			901	QMAYRFNGI
		627	DQLTPTWRV			140	FLGVYYHKN
						786	KQIYKTPPI
						386	KLNDLCFTN
						1236	CMTSCCSCL
						1228	VMVTIMLCC
						275	FLLKYNENG
						947	KLQDVVNQN
						394	NVYADSFVI
						116	SLLIVNNAT
						968	SNFGAISSV
						163	ANNCTFEYV
						584	ILDITPCSF
						958	ALNTLVKQL
						820	DLLFNKVTL
						495	YGFQPTNGV
						873	YTSALLAGT
						505	YQPYRVVVL
						1223	GLIAIVMVT
						1208	QYIKWPWYI
						691	SIIAYTMSL
						590	CSFGGVSVI
						1226	AIVMVTIML
						965	QLSSNFGAI
						1032	CVLGQSKRV
						805	ILPDPSKPS
						55	FLPFFSNVT
						1216	IWLGFIAGL
						587	ITPCSFGGV
						739	TMYICGDST
						972	AISSVLNDI
						648	GCLIGAEHV
						712	IAIPTNFTI
						614	DVNCTEVPV
						118	LIVNNATNV
						502	GVGYQPYRV
HLA-A*0212		HLA-A*0216		HLA-A*0217		HLA-A*0219
Position	Sequence	Position	Sequence	Position	Sequence	Position	Sequence
269	YLQPRTFLL	133	FQFCNDPFL	269	YLQPRTFLL	976	VLNDILSRL
983	RLDKVEAEV	983	RLDKVEAEV	691	SIIAYTMSL	1000	RLQSLQTYV
133	FQFCNDPFL	1220	FIAGLIAIV	2	FVFLVLLPL	1220	FIAGLIAIV
1220	FIAGLIAIV	944	ALGKLQDVV	869	MIAQYTSAL	1121	FVSGNCDVV
1192	NLNESLIDL	1192	NLNESLIDL	133	FQFCNDPFL	269	YLQPRTFLL
1000	RLQSLQTYV	1062	FLHVTYVPA	417	KIADYNYKL	1192	NLNESLIDL
1062	FLHVTYVPA	269	YLQPRTFLL	718	FTISVTTEI	1236	CMTSCCSCL
915	VLYENQKLI	1202	ELGKYEQYI	1208	QYIKWPWYI	1096	VSNGTHWFV
777	NTQEVFAQV	516	ELLHAPATV	28	YTNSFTRGV	915	VLYENQKLI
612	YQDVNCTEV	821	LLFNKVTLA	1224	LIAIVMVTI	516	ELLHAPATV
417	KIADYNYKL	1000	RLQSLQTYV	1114	IITTDNTFV	944	ALGKLQDVV
901	QMAYRFNGI	610	VLYQDVNCT	54	LFLPFFSNV	1060	VVFLHVTYV
786	KQIYKTPPI	1236	CMTSCCSCL	712	IAIPTNFTI	762	QLNRALTGI
516	ELLHAPATV	753	LLQYGSFCT	762	QLNRALTGI	109	TLDSKTQSL
753	LLQYGSFCT	2	FVFLVLLPL	1220	FIAGLIAIV	1202	ELGKYEQYI
944	ALGKLQDVV	752	LLLQYGSFC	1226	AIVMVTIML	1185	RLNEVAKNL
762	QLNRALTGI	295	PLSETKCTL	151	SWMESEFRV	1217	WLGFIAGLI
118	LIVNNATNV	718	FTISVTTEI	1060	VVFLHVTYV	259	TAGAAAYYV
288	AVDCALDPL	1096	VSNGTHWFV	1055	SAPHGVVFL	983	RLDKVEAEV
1185	RLNEVAKNL	1121	FVSGNCDVV	135	FCNDPFLGV	821	LLFNKVTLA
109	TLDSKTQSL	1208	QYIKWPWYI	1192	NLNESLIDL	610	VLYQDVNCT
965	QLSSNFGAI	612	YQDVNCTEV	109	TLDSKTQSL	1048	HLMSFPQSA
718	FTISVTTEI	1185	RLNEVAKNL	721	SVTTEILPV	753	LLQYGSFCT
691	SIIAYTMSL	1171	GINASVVNI	937	SLSSTASAL	417	KIADYNYKL
937	SLSSTASAL	643	FQTRAGCLI	1048	HLMSFPQSA	444	KVGGNYNYL
1232	IMLCCMTSC	915	VLYENQKLI	976	VLNDILSRL	627	DQLTPTWRV
1236	CMTSCCSCL	876	ALLAGTITS	46	SVLHSTQDL	133	FQFCNDPFL
976	VLNDILSRL	135	FCNDPFLGV	241	LLALHRSYL	882	ITSGWTFGA
444	KVGGNYNYL	288	AVDCALDPL	915	VLYENQKLI	752	LLLQYGSFC
135	FCNDPFLGV	225	PLVDLPIGI	1096	VSNGTHWFV	295	PLSETKCTL
1048	HLMSFPQSA	1042	FCGKGYHLM	215	DLPQGFSAL	937	SLSSTASAL
821	LLFNKVTLA	614	DVNCTEVPV	118	LIVNNATNV	119	IVNNATNVV
1121	FVSGNCDVV	762	QLNRALTGI	82	PVLPFNDGV	958	ALNTLVKQL
1202	ELGKYEQYI	248	YLTPGDSSS	168	FEYVSQPFL	1032	CVLGQSKRV
921	KLIANQFNS	202	KIYSKHTPI	627	DQLTPTWRV	1233	MLCCMTSCC
394	NVYADSFVI	777	NTQEVFAQV	752	LLLQYGSFC	241	LLALHRSYL
1096	VSNGTHWFV	1232	IMLCCMTSC			225	PLVDLPIGI
658	NSYECDIPI	417	KIADYNYKL			568	DIADTTDAV
752	LLLQYGSFC	786	KQIYKTPPI			28	YTNSFTRGV
538	CVNFNFNGL	958	ALNTLVKQL			1168	DISGINASV
424	KLPDDFTGC	275	FLLKYNENG			394	NVYADSFVI
1171	GINASVVNI	964	KQLSSNFGA			869	MIAQYTSAL
502	GVGYQPYRV	285	ITDAVDCAL			820	DLLFNKVTL
202	KIYSKHTPI	1223	GLIAIVMVT			1232	IMLCCMTSC
2	FVFLVLLPL	882	ITSGWTFGA			2	FVFLVLLPL
643	FQTRAGCLI	140	FLGVYYHKN			62	VTWFHAIHV
964	KQLSSNFGA	886	WTFGAGAAL			1062	FLHVTYVPA
730	SMTKTSVDC	1060	VVFLHVTYV			433	VIAWNSNNL
735	SVDCTMYIC	730	SMTKTSVDC			374	FSTFKCYGV
225	PLVDLPIGI	833	FIKQYGDCL			876	ALLAGTITS
319	RVQPTESIV	284	TITDAVDCA			512	VLSFELLHA
140	FLGVYYHKN	100	IIRGWIFGT			118	LIVNNATNV
374	FSTFKCYGV	109	TLDSKTQSL			1228	VMVTIMLCC
295	PLSETKCTL	85	PFNDGVYFA			921	KLIANQFNS
1217	WLGFIAGLI	1156	FKNHTSPDV			538	CVNFNFNGL
876	ALLAGTITS	979	DILSRLDKV			718	FTISVTTEI
886	WTFGAGAAL	367	VLYNSASFS			85	PFNDGVYFA
1052	FPQSAPHGV	1217	WLGFIAGLI			389	DLCFTNVYA
882	ITSGWTFGA	968	SNFGAISSV			612	YQDVNCTEV
614	DVNCTEVPV	691	SIIAYTMSL			583	EILDITPCS
857	GLTVLPPLL	976	VLNDILSRL			284	TITDAVDCA
1224	LIAIVMVTI	1210	IKWPWYIWL			82	PVLPFNDGV
649	CLIGAEHVN	1224	LIAIVMVTI			1114	IITTDNTFV
275	FLLKYNENG	1242	SCLKGCCSC			1171	GINASVVNI
610	VLYQDVNCT	937	SLSSTASAL			777	NTQEVFAQV
433	VIAWNSNNL	857	GLTVLPPLL			614	DVNCTEVPV
1129	VIGIVNNTV	394	NVYADSFVI			248	YLTPGDSSS
151	SWMESEFRV	1129	VIGIVNNTV			979	DILSRLDKV
616	NCTEVPVAI	116	SLLIVNNAT			634	RVYSTGSNV
119	IVNNATNVV	219	GFSALEPLV			1144	ELDSFKEEL
820	DLLFNKVTL	783	AQVKQIYKT			1129	VIGIVNNTV
		259	TAGAAAYYV			691	SIIAYTMSL
		444	KVGGNYNYL			7	LLPLVSSQC
		119	IVNNATNVV			10	LVSSQCVNL
		175	FLMDLEGKQ			424	KLPDDFTGC
		697	MSLGAENSV			55	FLPFFSNVT
		930	AIGKIQDSL			698	SLGAENSVA
		921	KLIANQFNS
		505	YQPYRVVVL
		590	CSFGGVSVI
		658	NSYECDIPI
		972	AISSVLNDI
		1222	AGLIAIVMV
		627	DQLTPTWRV
		649	CLIGAEHVN
		545	GLTGTGVLT
		118	LIVNNATNV
		721	SVTTEILPV
		386	KLNDLCFTN
		648	GCLIGAEHV
		62	VTWFHAIHV
		495	YGFQPTNGV
		820	DLLFNKVTL
		168	FEYVSQPFL
		698	SLGAENSVA
		307	TVEKGIYQT
HLA-A*0250		HLA-A*0301		HLA-A*1101		HLA-A*2301
Position	Sequence	Position	Sequence	Position	Sequence	Position	Sequence
424	KLPDDFTGC	454	RLFRKSNLK	89	GVYFASTEK	1208	QYIKWPWYI
1220	FIAGLIAIV	89	GVYFASTEK	1237	MTSCCSCLK	507	PYRVVVLSF
269	YLQPRTFLL	142	GVYYHKNNK	370	NSASFSTFK	57	PFFSNVTWF
140	FLGVYYHKN	1065	VTYVPAQEK	1020	ASANLAATK	448	NYNYLYRLF
741	YICGDSTEC	787	QIYKTPPIK	454	RLFRKSNLK	144	YYHKNNKSW
753	LLQYGSFCT	302	TLKSFTVEK	1065	VTYVPAQEK	167	TFEYVSQPF
1217	WLGFIAGLI	1237	MTSCCSCLK	939	SSTASALGK	1094	VFVSNGTHW
55	FLPFFSNVT	41	KVFRSSVLH	302	TLKSFTVEK	898	FAMQMAYRF
915	VLYENQKLI	370	NSASFSTFK	975	SVLNDILSR	1101	HWFVTQRNF
295	PLSETKCTL	311	GIYQTSNFR	817	FIEDLLFNK	635	VYSTGSNVF
248	YLTPGDSSS	378	KCYGVSPTK	827	TLADAGFIK	1213	PWYIWLGFI
1232	IMLCCMTSC	1020	ASANLAATK	757	GSFCTQLNR	312	IYQTSNFRV
135	FCNDPFLGV	409	QIAPGQTGK	142	GVYYHKNNK	712	IAIPTNFTI
1121	FVSGNCDVV	939	SSTASALGK	725	EILPVSMTK	132	EFQFCNDPF
433	VIAWNSNNL	827	TLADAGFIK	550	GVLTESNKK	350	VYAWNRKRI
944	ALGKLQDVV	69	HVSGTNGTK	348	ASVYAWNRK	815	RSFIEDLLF
516	ELLHAPATV	349	SVYAWNRKR	311	GIYQTSNFR	269	YLQPRTFLL
752	LLLQYGSFC	725	EILPVSMTK	956	AQALNTLVK	489	YFPLQSYGF
417	KIADYNYKL	925	NQFNSAIGK	162	SANNCTFEY	78	RFDNPVLPF
983	RLDKVEAEV	270	LQPRTFLLK	787	QIYKTPPIK	50	STQDLFLPF
901	QMAYRFNGI	1264	VLKGVKLHY	349	SVYAWNRKR	710	NSIAIPTNF
612	YQDVNCTEV	529	KSTNLVKNK	1099	GTHWFVTQR	535	KNKCVNFNF
1042	FCGKGYHLM	956	AQALNTLVK	782	FAQVKQIYK	1061	VFLHVTYVP
559	FLPFQQFGR	357	RISNCVADY	361	CVADYSVLY	369	YNSASFSTF
1000	RLQSLQTYV	550	GVLTESNKK	925	NQFNSAIGK	193	VFKNIDGYF
976	VLNDILSRL	30	NSFTRGVYY	270	LQPRTFLLK	3	VFLVLLPLV
1062	FLHVTYVPA	757	GSFCTQLNR	803	SQILPDPSK	139	PFLGVYYHK
374	FSTFKCYGV	361	CVADYSVLY	187	KNLREFVFK	880	GTITSGWTF
276	LLKYNENGT	348	ASVYAWNRK	1173	NASVVNIQK	1206	YEQYIKWPW
175	FLMDLEGKQ	292	ALDPLSETK	150	KSWMESEFR	345	TRFASVYAW
7	LLPLVSSQC	187	KNLREFVFK	30	NSFTRGVYY	268	GYLQPRTFL
100	IIRGWIFGT			292	ALDPLSETK	755	QYGSFCTQL
386	KLNDLCFTN			529	KSTNLVKNK	160	YSSANNCTF
610	VLYQDVNCT			458	KSNLKPFER	366	SVLYNSASF
54	LFLPFFSNV			604	TSNQVAVLY	450	NYLYRLFRK
1185	RLNEVAKNL			372	ASFSTFKCY	54	LFLPFFSNV
444	KVGGNYNYL			409	QIAPGQTGK	151	SWMESEFRV
933	KIQDSLSST			41	KVFRSSVLH	836	QYGDCLGDI
1233	MLCCMTSCC			69	HVSGTNGTK	504	GYQPYRVVV
23	QLPPAYTNS			1197	LIDLQELGK	421	YNYKLPDDF
118	LIVNNATNV			50	STQDLFLPF	1216	IWLGFIAGL
1202	ELGKYEQYI					740	MYICGDSTE
1048	HLMSFPQSA					379	CYGVSPTKL
1192	NLNESLIDL					47	VLHSTQDLF
1236	CMTSCCSCL					1219	GFIAGLIAI
1052	FPQSAPHGV					169	EYVSQPFLM
225	PLVDLPIGI					1211	KWPWYIWLG
762	QLNRALTGI					264	AYYVGYLQP
947	KLQDVVNQN					1209	YIKWPWYIW
451	YLYRLFRKS					133	FQFCNDPFL
833	FIKQYGDCL					127	VIKVCEFQF
502	GVGYQPYRV					265	YYVGYLQPR
739	TMYICGDST					1	MFVFLVLLP
607	QVAVLYQDV					734	TSVDCTMYI
151	SWMESEFRV					847	RDLICAQKF
817	FIEDLLFNK					1095	FVSNGTHWF
1096	VSNGTHWFV
517	LLHAPATVC
921	KLIANQFNS
886	WTFGAGAAL
512	VLSFELLHA
643	FQTRAGCLI
545	GLTGTGVLT
777	NTQEVFAQV
730	SMTKTSVDC
1214	WYIWLGFIA
543	FNGLTGTGV
965	QLSSNFGAI
1095	FVSNGTHWF
319	RVQPTESIV
133	FQFCNDPFL
821	LLFNKVTLA
852	AQKFNGLTV
1256	FDEDDSEPV
903	AYRFNGIGV
241	LLALHRSYL
840	CLGDIAARD
538	CVNFNFNGL
1216	IWLGFIAGL
1228	VMVTIMLCC
1028	KMSECVLGQ
899	AMQMAYRFN
2	FVFLVLLPL
827	TLADAGFIK
1242	SCLKGCCSC
1109	FYEPQIITT
805	ILPDPSKPS
930	AIGKIQDSL
1223	GLIAIVMVT
1129	VIGIVNNTV
104	WIFGTTLDS
266	YVGYLQPRT
869	MIAQYTSAL
864	LLTDEMIAQ
649	CLIGAEHVN
797	FGGFNFSQI
922	LIANQFNSA
634	RVYSTGSNV
726	ILPVSMTKT
HLA-A*2402		HLA-A*2403		HLA-A*2501		HLA-A*2601
Position	Sequence	Position	Sequence	Position	Sequence	Position	Sequence
1208	QYIKWPWYI	144	YYHKNNKSW	298	ETKCTLKSF	258	WTAGAAAYY
635	VYSTGSNVF	489	YFPLQSYGF	192	FVFKNIDGY	192	FVFKNIDGY
448	NYNYLYRLF	1208	QYIKWPWYI	869	MIAQYTSAL	361	CVADYSVLY
489	YFPLQSYGF	635	VYSTGSNVF	1188	EVAKNLNES	298	ETKCTLKSF
898	FAMQMAYRF	448	NYNYLYRLF	1095	FVSNGTHWF	1095	FVSNGTHWF
312	IYQTSNFRV	706	AYSNNSIAI	258	WTAGAAAYY	50	STQDLFLPF
1211	KWPWYIWLG	755	QYGSFCTQL	691	SIIAYTMSL	718	FTISVTTEI
507	PYRVVVLSF	78	RFDNPVLPF	748	ECSNLLLQY	554	ESNKKFLPF
350	VYAWNRKRI	268	GYLQPRTFL	215	DLPQGFSAL	366	SVLYNSASF
144	YYHKNNKSW	379	CYGVSPTKL	366	SVLYNSASF	1220	FIAGLIAIV
369	YNSASFSTF	1137	VYDPLQPEL	2	FVFLVLLPL	940	STASALGKL
167	TFEYVSQPF	369	YNSASFSTF	568	DIADTTDAV	869	MIAQYTSAL
169	EYVSQPFLM	328	RFPNITNLC	1113	QIITTDNTF	691	SIIAYTMSL
269	YLQPRTFLL	488	CYFPLQSYG	940	STASALGKL	340	EVFNATRFA
755	QYGSFCTQL	444	KVGGNYNYL	780	EVFAQVKQI	568	DIADTTDAV
151	SWMESEFRV	507	PYRVVVLSF	392	FTNVYADSF	780	EVFAQVKQI
57	PFFSNVTWF	836	QYGDCLGDI	50	STQDLFLPF	261	GAAAYYVGY
1209	YIKWPWYIW	1101	HWFVTQRNF	865	LTDEMIAQY	886	WTFGAGAAL
712	IAIPTNFTI	1095	FVSNGTHWF	873	YTSALLAGT	865	LTDEMIAQY
706	AYSNNSIAI	1216	IWLGFIAGL	1168	DISGINASV	1168	DISGINASV
78	RFDNPVLPF	898	FAMQMAYRF	792	PPIKDFGGF	880	GTITSGWTF
160	YSSANNCTF	193	VFKNIDGYF	868	EMIAQYTSA	898	FAMQMAYRF
1213	PWYIWLGFI	673	SYQTQTNSP	1229	MVTIMLCCM	1113	QIITTDNTF
328	RFPNITNLC	264	AYYVGYLQP	718	FTISVTTEI	28	YTNSFTRGV
1094	VFVSNGTHW	926	QFNSAIGKI	751	NLLLQYGSF	392	FTNVYADSF
1216	IWLGFIAGL	167	TFEYVSQPF	1067	YVPAQEKNF	1207	EQYIKWPWY
379	CYGVSPTKL	265	YYVGYLQPR	240	TLLALHRSY	125	NVVIKVCEF
37	YYPDKVFRS	1094	VFVSNGTHW	1220	FIAGLIAIV	262	AAAYYVGYL
1101	HWFVTQRNF	269	YLQPRTFLL	619	EVPVAIHAD	604	TSNQVAVLY
50	STQDLFLPF	50	STQDLFLPF	271	QPRTFLLKY	30	NSFTRGVYY
815	RSFIEDLLF	160	YSSANNCTF	487	NCYFPLQSY	215	DLPQGFSAL
1214	WYIWLGFIA	350	VYAWNRKRI	361	CVADYSVLY	1188	EVAKNLNES
505	YQPYRVVVL	504	GYQPYRVVV	160	YSSANNCTF	306	FTVEKGIYQ
1137	VYDPLQPEL	1067	YVPAQEKNF	125	NVVIKVCEF	962	LVKQLSSNF
233	INITRFQTL	1109	FYEPQIITT	481	NGVEGFNCY	2	FVFLVLLPL
47	VLHSTQDLF	1219	GFIAGLIAI	896	IPFAMQMAY	1102	WFVTQRNFY
193	VFKNIDGYF	1211	KWPWYIWLG	554	ESNKKFLPF	777	NTQEVFAQV
98	SNIIRGWIF	57	PFFSNVTWF	704	SVAYSNNSI	160	YSSANNCTF
368	LYNSASFST	54	LFLPFFSNV	1207	EQYIKWPWY	497	FQPTNGVGY
1154	KYFKNHTSP	368	LYNSASFST	1059	GVVFLHVTY	950	DVVNQNAQA
264	AYYVGYLQP	880	GTITSGWTF	962	LVKQLSSNF	343	NATRFASVY
1061	VFLHVTYVP	1088	HFPREGVFV	24	LPPAYTNSF	868	EMIAQYTSA
969	NFGAISSVL	37	YYPDKVFRS	1147	SFKEELDKY	406	EVRQIAPGQ
		151	SWMESEFRV	369	YNSASFSTF	162	SANNCTFEY
		312	IYQTSNFRV	406	EVRQIAPGQ
		1214	WYIWLGFIA	886	WTFGAGAAL
		969	NFGAISSVL	28	YTNSFTRGV
		872	QYTSALLAG	384	PTKLNDLCF
		538	CVNFNFNGL	196	NIDGYFKIY
		366	SVLYNSASF	666	IGAGICASY
		132	EFQFCNDPF	330	PNITNLCPF
		903	AYRFNGIGV	212	LVRDLPQGF
		159	VYSSANNCT	996	LITGRLQSL
		1209	YIKWPWYIW	1031	ECVLGQSKR
		1154	KYFKNHTSP	725	EILPVSMTK
		1206	YEQYIKWPW	1215	YIWLGFIAG
		472	IYQAGSTPC	32	FTRGVYYPD
		58	FFSNVTWFH	444	KVGGNYNYL
		31	SFTRGVYYP	69	HVSGTNGTK
		557	KKFLPFQQF	471	EIYQAGSTP
		346	RFASVYAWN	365	YSVLYNSAS
		278	KYNENGTIT	340	EVFNATRFA
		27	AYTNSFTRG	538	CVNFNFNGL
		24	LPPAYTNSF	777	NTQEVFAQV
		1061	VFLHVTYVP	324	ESIVRFPNI
		98	SNIIRGWIF	375	STFKCYGVS
		169	EYVSQPFLM	166	CTFEYVSQP
		718	FTISVTTEI	1076	TTAPAICHD
		1087	AHFPREGVF	1224	LIAIVMVTI
		421	YNYKLPDDF	96	EKSNIIRGW
		90	VYFASTEKS	829	ADAGFIKQY
		1054	QSAPHGVVF	583	EILDITPCS
		392	FTNVYADSF	261	GAAAYYVGY
		691	SIIAYTMSL	357	RISNCVADY
		3	VFLVLLPLV	954	QNAQALNTL
		558	KFLPFQQFG	961	TLVKQLSSN
		203	IYSKHTPIN	265	YYVGYLQPR
		247	SYLTPGDSS
HLA-A*2602		HLA-A*2603		HLA-A*2902		HLA-A*3001
Position	Sequence	Position	Sequence	Position	Sequence	Position	Sequence
298	ETKCTLKSF	886	WTFGAGAAL	258	WTAGAAAYY	344	ATRFASVYA
192	FVFKNIDGY	298	ETKCTLKSF	361	CVADYSVLY	235	ITRFQTLLA
258	WTAGAAAYY	28	YTNSFTRGV	1102	WFVTQRNFY	19	TTRTQLPPA
361	CVADYSVLY	258	WTAGAAAYY	1059	GVVFLHVTY	1237	MTSCCSCLK
940	STASALGKL	691	SIIAYTMSL	257	GWTAGAAAY	454	RLFRKSNLK
50	STQDLFLPF	215	DLPQGFSAL	896	IPFAMQMAY	378	KCYGVSPTK
869	MIAQYTSAL	192	FVFKNIDGY	445	VGGNYNYLY	903	AYRFNGIGV
1095	FVSNGTHWF	265	YYVGYLQPR	240	TLLALHRSY	348	ASVYAWNRK
215	DLPQGFSAL	406	EVRQIAPGQ	604	TSNQVAVLY	355	RKRISNCVA
554	ESNKKFLPF	587	ITPCSFGGV	162	SANNCTFEY	75	GTKRFDNPV
748	ECSNLLLQY	349	SVYAWNRKR	261	GAAAYYVGY	302	TLKSFTVEK
1113	QIITTDNTF	792	PPIKDFGGF	898	FAMQMAYRF	69	HVSGTNGTK
169	EYVSQPFLM	554	ESNKKFLPF	192	FVFKNIDGY	187	KNLREFVFK
792	PPIKDFGGF	839	DCLGDIAAR	30	NSFTRGVYY	786	KQIYKTPPI
628	QLTPTWRVY	306	FTVEKGIYQ	372	ASFSTFKCY	1026	ATKMSECVL
366	SVLYNSASF	880	GTITSGWTF	50	STQDLFLPF	683	RARSVASQS
691	SIIAYTMSL	288	AVDCALDPL	489	YFPLQSYGF	89	GVYFASTEK
152	WMESEFRVY	50	STQDLFLPF	865	LTDEMIAQY	634	RVYSTGSNV
865	LTDEMIAQY	1207	EQYIKWPWY	781	VFAQVKQIY	142	GVYYHKNNK
880	GTITSGWTF	869	MIAQYTSAL	500	TNGVGYQPY	202	KIYSKHTPI
886	WTFGAGAAL	69	HVSGTNGTK	152	WMESEFRVY	529	KSTNLVKNK
1054	QSAPHGVVF	975	SVLNDILSR	1212	WPWYIWLGF	787	QIYKTPPIK
603	NTSNQVAVL	674	YQTQTNSPR	58	FFSNVTWFH	1065	VTYVPAQEK
1042	FCGKGYHLM	324	ESIVRFPNI	1264	VLKGVKLHY	852	AQKFNGLTV
392	FTNVYADSF	1212	WPWYIWLGF	699	LGAENSVAY	444	KVGGNYNYL
1229	MVTIMLCCM	1095	FVSNGTHWF	443	SKVGGNYNY	41	KVFRSSVLH
360	NCVADYSVL	940	STASALGKL	666	IGAGICASY	558	KFLPFQQFG
261	GAAAYYVGY	596	SVITPGTNT	909	IGVTQNVLY	1086	KAHFPREGV
1207	EQYIKWPWY	361	CVADYSVLY	511	VVLSFELLH	939	SSTASALGK
868	EMIAQYTSA	873	YTSALLAGT	366	SVLYNSASF	1037	SKRVDFCGK
587	ITPCSFGGV	443	SKVGGNYNY	733	KTSVDCTMY	243	ALHRSYLTP
262	AAAYYVGYL	1209	YIKWPWYIW	357	RISNCVADY	1012	LIRAAEIRA
1067	YVPAQEKNF	677	QTNSPRRAR	628	QLTPTWRVY	601	GTNTSNQVA
369	YNSASFSTF	1136	TVYDPLQPE	29	TNSFTRGVY	370	NSASFSTFK
1188	EVAKNLNES	1113	QIITTDNTF	449	YNYLYRLFR	644	QTRAGCLIG
487	NCYFPLQSY	538	CVNFNFNGL	485	GFNCYFPLQ	97	KSNIIRGWI
962	LVKQLSSNF	1080	AICHDGKAH	305	SFTVEKGIY	1020	ASANLAATK
343	NATRFASVY	1067	YVPAQEKNF	193	VFKNIDGYF	685	RSVASQSII
196	NIDGYFKIY	340	EVFNATRFA	1050	MSFPQSAPH	1060	VVFLHVTYV
746	STECSNLLL	261	GAAAYYVGY	169	EYVSQPFLM	1154	KYFKNHTSP
687	VASQSIIAY	1099	GTHWFVTQR	83	VLPFNDGVY	1048	HLMSFPQSA
873	YTSALLAGT	432	CVIAWNSNN	196	NIDGYFKIY	803	SQILPDPSK
1212	WPWYIWLGF	196	NIDGYFKIY	1	MFVFLVLLP	372	ASFSTFKCY
780	EVFAQVKQI	471	EIYQAGSTP	1095	FVSNGTHWF	1050	MSFPQSAPH
240	TLLALHRSY	614	DVNCTEVPV	369	YNSASFSTF	964	KQLSSNFGA
538	CVNFNFNGL	400	FVIRGDEVR	269	YLQPRTFLL	1073	KNFTTAPAI
321	QPTESIVRF	748	ECSNLLLQY	448	NYNYLYRLF	1203	LGKYEQYIK
1147	SFKEELDKY	262	AAAYYVGYL	815	RSFIEDLLF	21	RTQLPPAYT
704	SVAYSNNSI	392	FTNVYADSF	167	TFEYVSQPF	845	AARDLICAQ
1220	FIAGLIAIV	360	NCVADYSVL	687	VASQSIIAY	42	VFRSSVLHS
1059	GVVFLHVTY	833	FIKQYGDCL	1147	SFKEELDKY	204	YSKHTPINL
721	SVTTEILPV	484	EGFNCYFPL			1096	VSNGTHWFV
432	CVIAWNSNN	2	FVFLVLLPL			731	MTKTSVDCT
35	GVYYPDKVF	487	NCYFPLQSY			555	SNKKFLPFQ
24	LPPAYTNSF	135	FCNDPFLGV			956	AQALNTLVK
950	DVVNQNAQA	746	STECSNLLL			1062	FLHVTYVPA
60	SNVTWFHAI	170	YVSQPFLMD			691	SIIAYTMSL
619	EVPVAIHAD	366	SVLYNSASF			1014	RAAEIRASA
83	VLPFNDGVY	850	ICAQKFNGL
751	NLLLQYGSF	1151	ELDKYFKNH
1102	WFVTQRNFY	780	EVFAQVKQI
568	DIADTTDAV	169	EYVSQPFLM
178	DLEGKQGNF	311	GIYQTSNFR
692	IIAYTMSLG	30	NSFTRGVYY
96	EKSNIIRGW	394	NVYADSFVI
443	SKVGGNYNY	372	ASFSTFKCY
125	NVVIKVCEF	269	YLQPRTFLL
1209	YIKWPWYIW	497	FQPTNGVGY
497	FQPTNGVGY	826	VTLADAGFI
160	YSSANNCTF	951	VVNQNAQAL
		1226	AIVMVTIML
		1031	ECVLGQSKR
		369	YNSASFSTF
		882	ITSGWTFGA
		1039	RVDFCGKGY
		568	DIADTTDAV
		449	YNYLYRLFR
		1042	FCGKGYHLM
		641	NVFQTRAGC
		894	LQIPFAMQM
		721	SVTTEILPV
		61	NVTWFHAIH
		634	RVYSTGSNV
		658	NSYECDIPI
		759	FCTQLNRAL
		901	QMAYRFNGI
		178	DLEGKQGNF
		236	TRFQTLLAL
HLA-A*3002		HLA-A*3101		HLA-A*3201		HLA-A*3207
Position	Sequence	Position	Sequence	Position	Sequence	Position	Sequence
357	RISNCVADY	36	VYYPDKVFR	786	KQIYKTPPI	1208	QYIKWPWYI
258	WTAGAAAYY	349	SVYAWNRKR	202	KIYSKHTPI	786	KQIYKTPPI
666	IGAGICASY	458	KSNLKPFER	366	SVLYNSASF	1209	YIKWPWYIW
733	KTSVDCTMY	1099	GTHWFVTQR	50	STQDLFLPF	1050	MSFPQSAPH
445	VGGNYNYLY	182	KQGNFKNLR	691	SIIAYTMSL	144	YYHKNNKSW
372	ASFSTFKCY	150	KSWMESEFR	78	RFDNPVLPF	366	SVLYNSASF
162	SANNCTFEY	677	QTNSPRRAR	417	KIADYNYKL	484	EGFNCYFPL
29	TNSFTRGVY	454	RLFRKSNLK	704	SVAYSNNSI	50	STQDLFLPF
83	VLPFNDGVY	395	VYADSFVIR	880	GTITSGWTF	1107	RNFYEPQII
604	TSNQVAVLY	311	GIYQTSNFR	869	MIAQYTSAL	46	SVLHSTQDL
257	GWTAGAAAY	757	GSFCTQLNR	1209	YIKWPWYIW	815	RSFIEDLLF
1130	IGIVNNTVY	449	YNYLYRLFR	901	QMAYRFNGI	35	GVYYPDKVF
361	CVADYSVLY	265	YYVGYLQPR	509	RVVVLSFEL	60	SNVTWFHAI
443	SKVGGNYNY	446	GGNYNYLYR	1073	KNFTTAPAI	394	NVYADSFVI
1039	RVDFCGKGY	1237	MTSCCSCLK	898	FAMQMAYRF	628	QLTPTWRVY
652	GAEHVNNSY	13	SQCVNLTTR	1185	RLNEVAKNL	1206	YEQYIKWPW
413	GQTGKIADY	897	PFAMQMAYR	815	RSFIEDLLF	1207	EQYIKWPWY
415	TGKIADYNY	450	NYLYRLFRK	1113	QIITTDNTF	78	RFDNPVLPF
192	FVFKNIDGY	187	KNLREFVFK	1224	LIAIVMVTI	268	GYLQPRTFL
699	LGAENSVAY	237	RFQTLLALH	1206	YEQYIKWPW	345	TRFASVYAW
136	CNDPFLGVY	142	GVYYHKNNK	1059	GVVFLHVTY	691	SIIAYTMSL
487	NCYFPLQSY	347	FASVYAWNR	35	GVYYPDKVF	892	AALQIPFAM
781	VFAQVKQIY	302	TLKSFTVEK	240	TLLALHRSY	202	KIYSKHTPI
261	GAAAYYVGY	638	TGSNVFQTR	557	KKFLPFQQF	269	YLQPRTFLL
305	SFTVEKGIY	370	NSASFSTFK	304	KSFTVEKGI	898	FAMQMAYRF
896	IPFAMQMAY	41	KVFRSSVLH	718	FTISVTTEI	557	KKFLPFQQF
687	VASQSIIAY	202	KIYSKHTPI	1107	RNFYEPQII	712	IAIPTNFTI
30	NSFTRGVYY	529	KSTNLVKNK	1054	QSAPHGVVF	658	NSYECDIPI
1102	WFVTQRNFY	674	YQTQTNSPR	119	IVNNATNVV	265	YYVGYLQPR
441	LDSKVGGNY	1050	MSFPQSAPH	41	KVFRSSVLH	590	CSFGGVSVI
865	LTDEMIAQY			62	VTWFHAIHV	167	TFEYVSQPF
1264	VLKGVKLHY			689	SQSIIAYTM	319	RVQPTESIV
628	QLTPTWRVY			345	TRFASVYAW	509	RVVVLSFEL
366	SVLYNSASF			2	FVFLVLLPL	372	ASFSTFKCY
152	WMESEFRVY			1171	GINASVVNI	133	FQFCNDPFL
1198	IDLQELGKY			392	FTNVYADSF	1087	AHFPREGVF
1207	EQYIKWPWY			554	ESNKKFLPF	212	LVRDLPQGF
909	IGVTQNVLY			386	KLNDLCFTN	32	FTRGVYYPD
634	RVYSTGSNV			1212	WPWYIWLGF	901	QMAYRFNGI
343	NATRFASVY			535	KNKCVNFNF	1210	IKWPWYIWL
237	RFQTLLALH			454	RLFRKSNLK	1095	FVSNGTHWF
1059	GVVFLHVTY			102	RGWIFGTTL	900	MQMAYRFNG
240	TLLALHRSY			160	YSSANNCTF	1105	TQRNFYEPQ
				113	KTQSLLIVN	214	RDLPQGFSA
				310	KGIYQTSNF	914	NVLYENQKL
				923	IANQFNSAI	634	RVYSTGSNV
				584	ILDITPCSF	495	YGFQPTNGV
				273	RTFLLKYNE	869	MIAQYTSAL
				195	KNIDGYFKI	195	KNIDGYFKI
				762	QLNRALTGI	886	WTFGAGAAL
				482	GVEGFNCYF	100	IIRGWIFGT
				394	NVYADSFVI	349	SVYAWNRKR
				167	TFEYVSQPF	22	TQLPPAYTN
				1044	GKGYHLMSF	853	QKFNGLTVL
				710	NSIAIPTNF	1216	IWLGFIAGL
				951	VVNQNAQAL	968	SNFGAISSV
				444	KVGGNYNYL	192	FVFKNIDGY
				1000	RLQSLQTYV	964	KQLSSNFGA
				712	IAIPTNFTI	369	YNSASFSTF
				890	AGAALQIPF	448	NYNYLYRLF
				1005	QTYVTQQLI	789	YKTPPIKDF
				97	KSNIIRGWI	780	EVFAQVKQI
				120	VNNATNVVI	304	KSFTVEKGI
				892	AALQIPFAM	625	HADQLTPTW
				854	KFNGLTVLP	697	MSLGAENSV
				1050	MSFPQSAPH	674	YQTQTNSPR
				1096	VSNGTHWFV	751	NLLLQYGSF
				658	NSYECDIPI	685	RSVASQSII
				590	CSFGGVSVI	880	GTITSGWTF
				1226	AIVMVTIML	218	QGFSALEPL
				433	VIAWNSNNL	221	SALEPLVDL
				625	HADQLTPTW	1046	GYHLMSFPQ
						554	ESNKKFLPF
						1073	KNFTTAPAI
						160	YSSANNCTF
						798	GGFNFSQIL
						54	LFLPFFSNV
						357	RISNCVADY
						825	KVTLADAGF
						240	TLLALHRSY
						2	FVFLVLLPL
						943	SALGKLQDV
						754	LQYGSFCTQ
						856	NGLTVLPPL
						98	SNIIRGWIF
						423	YKLPDDFTG
						1005	QTYVTQQLI
						408	RQIAPGQTG
						151	SWMESEFRV
						882	ITSGWTFGA
						417	KIADYNYKL
						334	NLCPFGEVF
						507	PYRVVVLSF
						443	SKVGGNYNY
						689	SQSIIAYTM
						1154	KYFKNHTSP
						603	NTSNQVAVL
						1136	TVYDPLQPE
						706	AYSNNSIAI
						704	SVAYSNNSI
						310	KGIYQTSNF
						1101	HWFVTQRNF
						847	RDLICAQKF
						558	KFLPFQQFG
						444	KVGGNYNYL
						1212	WPWYIWLGF
						1175	SVVNIQKEI
						82	PVLPFNDGV
						1010	QQLIRAAEI
HLA-A*3215		HLA-A*3301		HLA-A*6601		HLA-A*6801
Position	Sequence	Position	Sequence	Position	Sequence	Position	Sequence
1206	YEQYIKWPW	449	YNYLYRLFR	2	FVFLVLLPL	370	NSASFSTFK
898	FAMQMAYRF	265	YYVGYLQPR	554	ESNKKFLPF	347	FASVYAWNR
1212	WPWYIWLGF	347	FASVYAWNR	898	FAMQMAYRF	1237	MTSCCSCLK
1050	MSFPQSAPH	450	NYLYRLFRK	269	YLQPRTFLL	400	FVIRGDEVR
2	FVFLVLLPL	36	VYYPDKVFR	89	GVYFASTEK	1173	NASVVNIQK
50	STQDLFLPF	58	FFSNVTWFH	1206	YEQYIKWPW	1099	GTHWFVTQR
1208	QYIKWPWYI	897	PFAMQMAYR	718	FTISVTTEI	725	EILPVSMTK
345	TRFASVYAW	677	QTNSPRRAR	369	YNSASFSTF	258	WTAGAAAYY
1095	FVSNGTHWF	395	VYADSFVIR	674	YQTQTNSPR	449	YNYLYRLFR
484	EGFNCYFPL	349	SVYAWNRKR	1050	MSFPQSAPH	782	FAQVKQIYK
886	WTFGAGAAL	839	DCLGDIAAR	484	EGFNCYFPL	817	FIEDLLFNK
56	LPFFSNVTW	1237	MTSCCSCLK	258	WTAGAAAYY	89	GVYFASTEK
896	IPFAMQMAY	559	FLPFQQFGR	1083	HDGKAHFPR	311	GIYQTSNFR
366	SVLYNSASF	198	DGYFKIYSK	50	STQDLFLPF	559	FLPFQQFGR
869	MIAQYTSAL	338	FGEVFNATR	1209	YIKWPWYIW	69	HVSGTNGTK
1209	YIKWPWYIW	400	FVIRGDEVR	1207	EQYIKWPWY	302	TLKSFTVEK
1210	IKWPWYIWL	638	TGSNVFQTR	1007	YVTQQLIRA	349	SVYAWNRKR
718	FTISVTTEI	1099	GTHWFVTQR	160	YSSANNCTF	827	TLADAGFIK
269	YLQPRTFLL	229	LPIGINITR	789	YKTPPIKDF	361	CVADYSVLY
880	GTITSGWTF	311	GIYQTSNFR	1095	FVSNGTHWF	94	STEKSNIIR
60	SNVTWFHAI	139	PFLGVYYHK	192	FVFKNIDGY	757	GSFCTQLNR
192	FVFKNIDGY	150	KSWMESEFR	265	YYVGYLQPR	30	NSFTRGVYY
32	FTRGVYYPD	53	DLFLPFFSN	35	GVYYPDKVF	1020	ASANLAATK
167	TFEYVSQPF	185	NFKNLREFV	880	GTITSGWTF	501	NGVGYQPYR
57	PFFSNVTWF	1083	HDGKAHFPR	495	YGFQPTNGV	26	PAYTNSFTR
202	KIYSKHTPI	725	EILPVSMTK	869	MIAQYTSAL	1011	QLIRAAEIR
144	YYHKNNKSW	370	NSASFSTFK	340	EVFNATRFA	192	FVFKNIDGY
691	SIIAYTMSL	817	FIEDLLFNK	786	KQIYKTPPI	409	QIAPGQTGK
421	YNYKLPDDF	992	QIDRLITGR	1248	CSCGSCCKF	675	QTQTNSPRR
372	ASFSTFKCY	238	FQTLLALHR	394	NVYADSFVI	925	NQFNSAIGK
369	YNSASFSTF	975	SVLNDILSR	962	LVKQLSSNF	229	LPIGINITR
218	QGFSALEPL	674	YQTQTNSPR	125	NVVIKVCEF	1065	VTYVPAQEK
84	LPFNDGVYF			321	QPTESIVRF	338	FGEVFNATR
133	FQFCNDPFL			339	GEVFNATRF	121	NNATNVVIK
900	MQMAYRFNG			780	EVFAQVKQI	677	QTNSPRRAR
349	SVYAWNRKR			1087	AHFPREGVF	343	NATRFASVY
712	IAIPTNFTI			625	HADQLTPTW	975	SVLNDILSR
1101	HWFVTQRNF			421	YNYKLPDDF	939	SSTASALGK
554	ESNKKFLPF			1204	GKYEQYIKW	638	TGSNVFQTR
447	GNYNYLYRL			509	RVVVLSFEL	61	NVTWFHAIH
258	WTAGAAAYY			1060	VVFLHVTYV	142	GVYYHKNNK
160	YSSANNCTF			712	IAIPTNFTI	569	IADTTDAVR
968	SNFGAISSV			66	HAIHVSGTN	674	YQTQTNSPR
489	YFPLQSYGF			46	SVLHSTQDL	787	QIYKTPPIK
892	AALQIPFAM			886	WTFGAGAAL	395	VYADSFVIR
487	NCYFPLQSY			502	GVGYQPYRV
786	KQIYKTPPI			162	SANNCTFEY
35	GVYYPDKVF			754	LQYGSFCTQ
1113	QIITTDNTF			450	NYLYRLFRK
658	NSYECDIPI			330	PNITNLCPF
625	HADQLTPTW			1103	FVTQRNFYE
162	SANNCTFEY			218	QGFSALEPL
24	LPPAYTNSF			32	FTRGVYYPD
168	FEYVSQPFL			1212	WPWYIWLGF
340	EVFNATRFA			516	ELLHAPATV
449	YNYLYRLFR			56	LPFFSNVTW
1207	EQYIKWPWY			366	SVLYNSASF
1087	AHFPREGVF			725	EILPVSMTK
695	YTMSLGAEN			1054	QSAPHGVVF
392	FTNVYADSF			202	KIYSKHTPI
697	MSLGAENSV			444	KVGGNYNYL
710	NSIAIPTNF			954	QNAQALNTL
704	SVAYSNNSI			940	STASALGKL
30	NSFTRGVYY			1188	EVAKNLNES
58	FFSNVTWFH			456	FRKSNLKPF
890	AGAALQIPF			345	TRFASVYAW
800	FNFSQILPD			78	RFDNPVLPF
265	YYVGYLQPR			865	LTDEMIAQY
853	QKFNGLTVL			268	GYLQPRTFL
240	TLLALHRSY			487	NCYFPLQSY
513	LSFELLHAP			482	GVEGFNCYF
1229	MVTIMLCCM			1201	QELGKYEQY
263	AAYYVGYLQ			999	GRLQSLQTY
394	NVYADSFVI			453	YRLFRKSNL
184	GNFKNLREF			288	AVDCALDPL
236	TRFQTLLAL			184	GNFKNLREF
809	PSKPSKRSF			652	GAEHVNNSY
330	PNITNLCPF			557	KKFLPFQQF
495	YGFQPTNGV			868	EMIAQYTSA
878	LAGTITSGW			634	RVYSTGSNV
212	LVRDLPQGF			1059	GVVFLHVTY
46	SVLHSTQDL			361	CVADYSVLY
310	KGIYQTSNF			310	KGIYQTSNF
488	CYFPLQSYG			170	YVSQPFLMD
590	CSFGGVSVI			327	VRFPNITNL
1215	YIWLGFIAG			69	HVSGTNGTK
451	YLYRLFRKS			298	ETKCTLKSF
151	SWMESEFRV			710	NSIAIPTNF
1213	PWYIWLGFI			505	YQPYRVVVL
448	NYNYLYRLF			447	GNYNYLYRL
901	QMAYRFNGI			1181	KEIDRLNEV
298	ETKCTLKSF			84	LPFNDGVYF
98	SNIIRGWIF			133	FQFCNDPFL
815	RSFIEDLLF			741	YICGDSTEC
628	QLTPTWRVY			892	AALQIPFAM
456	FRKSNLKPF			612	YQDVNCTEV
1005	QTYVTQQLI			1136	TVYDPLQPE
1059	GVVFLHVTY			144	YYHKNNKSW
155	SEFRVYSSA			773	EQDKNTQEV
166	CTFEYVSQP			451	YLYRLFRKS
267	VGYLQPRTF			311	GIYQTSNFR
				449	YNYLYRLFR
				348	ASVYAWNRK
				464	FERDISTEI
				242	LALHRSYLT
				1004	LQTYVTQQL
				894	LQIPFAMQM
				167	TFEYVSQPF
				30	NSFTRGVYY
				259	TAGAAAYYV
				783	AQVKQIYKT
				57	PFFSNVTWF
				1067	YVPAQEKNF
				266	YVGYLQPRT
				271	QPRTFLLKY
				1032	CVLGQSKRV
				896	IPFAMQMAY
				471	EIYQAGSTP
				890	AGAALQIPF
				344	ATRFASVYA
				239	QTLLALHRS
				199	GYFKIYSKH
				132	EFQFCNDPF
				777	NTQEVFAQV
				186	FKNLREFVF
				413	GQTGKIADY
				687	VASQSIIAY
				371	SASFSTFKC
				26	PAYTNSFTR
				262	AAAYYVGYL
				1208	QYIKWPWYI
				628	QLTPTWRVY
HLA-A*6802		HLA-A*6823		HLA-A*6901		HLA-A*8001
Position	Sequence	Position	Sequence	Position	Sequence	Position	Sequence
718	FTISVTTEI	258	WTAGAAAYY	777	NTQEVFAQV	361	CVADYSVLY
734	TSVDCTMYI	1050	MSFPQSAPH	28	YTNSFTRGV	896	IPFAMQMAY
777	NTQEVFAQV	50	STQDLFLPF	718	FTISVTTEI	240	TLLALHRSY
1220	FIAGLIAIV	1206	YEQYIKWPW	516	ELLHAPATV	357	RISNCVADY
886	WTFGAGAAL	886	WTFGAGAAL	394	NVYADSFVI	162	SANNCTFEY
28	YTNSFTRGV	2	FVFLVLLPL	568	DIADTTDAV	1264	VLKGVKLHY
374	FSTFKCYGV	1095	FVSNGTHWF	135	FCNDPFLGV	192	FVFKNIDGY
1168	DISGINASV	898	FAMQMAYRF	259	TAGAAAYYV	748	ECSNLLLQY
340	EVFNATRFA	84	LPFNDGVYF	1052	FPQSAPHGV	733	KTSVDCTMY
704	SVAYSNNSI	1229	MVTIMLCCM	780	EVFAQVKQI	1039	RVDFCGKGY
259	TAGAAAYYV	869	MIAQYTSAL	62	VTWFHAIHV	445	VGGNYNYLY
568	DIADTTDAV	718	FTISVTTEI	886	WTFGAGAAL	511	VVLSFELLH
873	YTSALLAGT	192	FVFKNIDGY	691	SIIAYTMSL	271	QPRTFLLKY
1121	FVSGNCDVV	1207	EQYIKWPWY	658	NSYECDIPI	865	LTDEMIAQY
658	NSYECDIPI	896	IPFAMQMAY	734	TSVDCTMYI	604	TSNQVAVLY
587	ITPCSFGGV	168	FEYVSQPFL	614	DVNCTEVPV	1059	GVVFLHVTY
614	DVNCTEVPV	1059	GVVFLHVTY	1168	DISGINASV	30	NSFTRGVYY
538	CVNFNFNGL	262	AAAYYVGYL	495	YGFQPTNGV	136	CNDPFLGVY
394	NVYADSFVI	786	KQIYKTPPI	869	MIAQYTSAL	258	WTAGAAAYY
882	ITSGWTFGA	56	LPFFSNVTW	340	EVFNATRFA	196	NIDGYFKIY
869	MIAQYTSAL	30	NSFTRGVYY	425	LPDDFTGCV	815	RSFIEDLLF
484	EGFNCYFPL	1055	SAPHGVVFL	324	ESIVRFPNI	487	NCYFPLQSY
62	VTWFHAIHV	695	YTMSLGAEN	2	FVFLVLLPL	500	TNGVGYQPY
940	STASALGKL	306	FTVEKGIYQ	882	ITSGWTFGA	269	YLQPRTFLL
342	FNATRFASV	137	NDPFLGVYY	1220	FIAGLIAIV	41	KVFRSSVLH
122	NATNVVIKV	133	FQFCNDPFL	333	TNLCPFGEV	58	FFSNVTWFH
2	FVFLVLLPL	865	LTDEMIAQY	940	STASALGKL	343	NATRFASVY
780	EVFAQVKQI	1212	WPWYIWLGF	627	DQLTPTWRV	628	QLTPTWRVY
1060	VVFLHVTYV	449	YNYLYRLFR	704	SVAYSNNSI	235	ITRFQTLLA
495	YGFQPTNGV	372	ASFSTFKCY	712	IAIPTNFTI	1102	WFVTQRNFY
691	SIIAYTMSL	487	NCYFPLQSY	587	ITPCSFGGV	509	RVVVLSFEL
697	MSLGAENSV	1208	QYIKWPWYI	60	SNVTWFHAI	50	STQDLFLPF
135	FCNDPFLGV	629	LTPTWRVYS	697	MSLGAENSV	909	IGVTQNVLY
254	SSSGWTAGA	1209	YIKWPWYIW	1144	ELDSFKEEL	305	SFTVEKGIY
874	TSALLAGTI	733	KTSVDCTMY	826	VTLADAGFI	388	NDLCFTNVY
603	NTSNQVAVL	1099	GTHWFVTQR	1060	VVFLHVTYV	1198	IDLQELGKY
1014	RAAEIRASA	625	HADQLTPTW	634	RVYSTGSNV	1217	WLGFIAGLI
901	QMAYRFNGI	691	SIIAYTMSL	82	PVLPFNDGV	83	VLPFNDGVY
721	SVTTEILPV	421	YNYKLPDDF	1096	VSNGTHWFV	441	LDSKVGGNY
281	ENGTITDAV	138	DPFLGVYYH	901	QMAYRFNGI	20	TRTQLPPAY
393	TNVYADSFV	1060	VVFLHVTYV	1208	QYIKWPWYI	372	ASFSTFKCY
262	AAAYYVGYL	361	CVADYSVLY	484	EGFNCYFPL	1042	FCGKGYHLM
258	WTAGAAAYY	505	YQPYRVVVL	979	DILSRLDKV	826	VTLADAGFI
907	NGIGVTQNV	273	RTFLLKYNE	868	EMIAQYTSA	666	IGAGICASY
1224	LIAIVMVTI	873	YTSALLAGT	873	YTSALLAGT	691	SIIAYTMSL
745	DSTECSNLL	24	LPPAYTNSF	122	NATNVVIKV	576	VRDPQTLEI
955	NAQALNTLV	723	TTEILPVSM	221	SALEPLVDL	137	NDPFLGVYY
59	FSNVTWFHA	880	GTITSGWTF	254	SSSGWTAGA	1096	VSNGTHWFV
968	SNFGAISSV	894	LQIPFAMQM	1224	LIAIVMVTI	421	YNYKLPDDF
1092	EGVFVSNGT	166	CTFEYVSQP	54	LFLPFFSNV	129	KVCEFQFCN
119	IVNNATNVV	21	RTQLPPAYT	950	DVVNQNAQA	414	QTGKIADYN
1188	EVAKNLNES	488	CYFPLQSYG	936	DSLSSTASA	1229	MVTIMLCCM
607	QVAVLYQDV	241	LLALHRSYL	433	VIAWNSNNL	1228	VMVTIMLCC
1005	QTYVTQQLI	738	CTMYICGDS	955	NAQALNTLV	481	NGVEGFNCY
868	EMIAQYTSA	734	TSVDCTMYI	1005	QTYVTQQLI	78	RFDNPVLPF
711	SIAIPTNFT	62	VTWFHAIHV	118	LIVNNATNV	443	SKVGGNYNY
1072	EKNFTTAPA	1075	FTTAPAICH	721	SVTTEILPV	152	WMESEFRVY
686	SVASQSIIA	28	YTNSFTRGV	965	QLSSNFGAI	2	FVFLVLLPL
616	NCTEVPVAI	366	SVLYNSASF	714	IPTNFTISV	257	GWTAGAAAY
324	ESIVRFPNI	202	KIYSKHTPI	773	EQDKNTQEV	449	YNYLYRLFR
1175	SVVNIQKEI	1210	IKWPWYIWL	874	TSALLAGTI	1028	KMSECVLGQ
1055	SAPHGVVFL	266	YVGYLQPRT	637	STGSNVFQT	721	SVTTEILPV
		261	GAAAYYVGY	1048	HLMSFPQSA	454	RLFRKSNLK
		484	EGFNCYFPL	538	CVNFNFNGL	1208	QYIKWPWYI
		443	SKVGGNYNY	417	KIADYNYKL	781	VFAQVKQIY
		554	ESNKKFLPF	607	QVAVLYQDV	104	WIFGTTLDS
		674	YQTQTNSPR	288	AVDCALDPL	29	TNSFTRGVY
		1067	YVPAQEKNF	583	EILDITPCS	1147	SFKEELDKY
		940	STASALGKL	603	NTSNQVAVL	1263	PVLKGVKLH
		392	FTNVYADSF	892	AALQIPFAM	546	LTGTGVLTE
		369	YNSASFSTF	1260	DSEPVLKGV
		482	GVEGFNCYF	616	NCTEVPVAI
		489	YFPLQSYGF	907	NGIGVTQNV
		789	YKTPPIKDF	711	SIAIPTNFT
		204	YSKHTPINL	262	AAAYYVGYL
		790	KTPPIKDFG	820	DLLFNKVTL
		1081	ICHDGKAHF	119	IVNNATNVV
		1005	QTYVTQQLI	1195	ESLIDLQEL
		710	NSIAIPTNF	342	FNATRFASV
		160	YSSANNCTF	762	QLNRALTGI
		447	GNYNYLYRL	374	FSTFKCYGV
		265	YYVGYLQPR	856	NGLTVLPPL
		590	CSFGGVSVI	914	NVLYENQKL
		340	EVFNATRFA	1226	AIVMVTIML
		32	FTRGVYYPD	1192	NLNESLIDL
		1136	TVYDPLQPE	307	TVEKGIYQT
		35	GVYYPDKVF	1042	FCGKGYHLM
		269	YLQPRTFLL	1202	ELGKYEQYI
		473	YQAGSTPCN	269	YLQPRTFLL
		861	LPPLLTDEM	923	IANQFNSAI
		495	YGFQPTNGV	1125	NCDVVIGIV
		777	NTQEVFAQV	1121	FVSGNCDVV
		712	IAIPTNFTI	746	STECSNLLL
		782	FAQVKQIYK	725	EILPVSMTK
		417	KIADYNYKL	695	YTMSLGAEN
		658	NSYECDIPI	968	SNFGAISSV
		689	SQSIIAYTM
		509	RVVVLSFEL
		1076	TTAPAICHD
		345	TRFASVYAW
		1148	FKEELDKYF
		900	MQMAYRFNG
		374	FSTFKCYGV
		878	LAGTITSGW
		229	LPIGINITR
		324	ESIVRFPNI
		1042	FCGKGYHLM
HLA-B*0702		HLA-B*0801		HLA-B*0802		HLA-B*0803
Position	Sequence	Position	Sequence	Position	Sequence	Position	Sequence
680	SPRRARSVA	342	FNATRFASV	269	YLQPRTFLL	269	YLQPRTFLL
869	MIAQYTSAL	869	MIAQYTSAL	901	QMAYRFNGI	833	FIKQYGDCL
714	IPTNFTISV	898	FAMQMAYRF	186	FKNLREFVF	901	QMAYRFNGI
24	LPPAYTNSF	241	LLALHRSYL	554	ESNKKFLPF	962	LVKQLSSNF
1212	WPWYIWLGF	833	FIKQYGDCL	898	FAMQMAYRF	919	NQKLIANQF
208	TPINLVRDL	691	SIIAYTMSL	374	FSTFKCYGV	456	FRKSNLKPF
1014	RAAEIRASA	233	INITRFQTL	1209	YIKWPWYIW	535	KNKCVNFNF
691	SIIAYTMSL	554	ESNKKFLPF	342	FNATRFASV	1206	YEQYIKWPW
411	APGQTGKIA	901	QMAYRFNGI	456	FRKSNLKPF	869	MIAQYTSAL
1052	FPQSAPHGV	269	YLQPRTFLL	489	YFPLQSYGF	898	FAMQMAYRF
951	VVNQNAQAL	453	YRLFRKSNL	751	NLLLQYGSF	1209	YIKWPWYIW
937	SLSSTASAL	202	KIYSKHTPI	109	TLDSKTQSL	1010	QQLIRAAEI
634	RVYSTGSNV	751	NLLLQYGSF	1103	FVTQRNFYE	505	YQPYRVVVL
1089	FPREGVFVS	996	LITGRLQSL	833	FIKQYGDCL	160	YSSANNCTF
886	WTFGAGAAL	680	SPRRARSVA	782	FAQVKQIYK	392	FTNVYADSF
630	TPTWRVYST	1062	FLHVTYVPA	1212	WPWYIWLGF	1062	FLHVTYVPA
526	GPKKSTNLV	456	FRKSNLKPF	1052	FPQSAPHGV	369	YNSASFSTF
704	SVAYSNNSI	922	LIANQFNSA	919	NQKLIANQF	533	LVKNKCVNF
241	LLALHRSYL	533	LVKNKCVNF	30	NSFTRGVYY	784	QVKQIYKTP
861	LPPLLTDEM	1048	HLMSFPQSA	533	LVKNKCVNF	241	LLALHRSYL
664	IPIGAGICA	109	TLDSKTQSL	204	YSKHTPINL	1155	YFKNHTSPD
366	SVLYNSASF	353	WNRKRISNC	302	TLKSFTVEK	464	FERDISTEI
202	KIYSKHTPI	98	SNIIRGWIF	241	LLALHRSYL	24	LPPAYTNSF
8	LPLVSSQCV	354	NRKRISNCV	1095	FVSNGTHWF	109	TLDSKTQSL
996	LITGRLQSL	868	EMIAQYTSA	160	YSSANNCTF	965	QLSSNFGAI
		821	LLFNKVTLA	1206	YEQYIKWPW	489	YFPLQSYGF
		2	FVFLVLLPL	505	YQPYRVVVL	186	FKNLREFVF
				449	YNYLYRLFR	674	YQTQTNSPR
				271	QPRTFLLKY	298	ETKCTLKSF
				453	YRLFRKSNL	145	YHKNNKSWM
				630	TPTWRVYST	643	FQTRAGCLI
				334	NLCPFGEVF	144	YYHKNNKSW
				869	MIAQYTSAL	751	NLLLQYGSF
				478	TPCNGVEGF	202	KIYSKHTPI
				152	WMESEFRVY	152	WMESEFRVY
				24	LPPAYTNSF	1236	CMTSCCSCL
				178	DLEGKQGNF	507	PYRVVVLSF
				559	FLPFQQFGR	1005	QTYVTQQLI
				1102	WFVTQRNFY	167	TFEYVSQPF
				454	RLFRKSNLK	417	KIADYNYKL
				535	KNKCVNFNF	691	SIIAYTMSL
				1089	FPREGVFVS	868	EMIAQYTSA
				965	QLSSNFGAI	2	FVFLVLLPL
				850	ICAQKFNGL	1185	RLNEVAKNL
				792	PPIKDFGGF	212	LVRDLPQGF
				233	INITRFQTL	937	SLSSTASAL
				642	VFQTRAGCL	32	FTRGVYYPD
				811	KPSKRSFIE	642	VFQTRAGCL
				354	NRKRISNCV	342	FNATRFASV
				1262	EPVLKGVKL	1095	FVSNGTHWF
				1264	VLKGVKLHY	302	TLKSFTVEK
				324	ESIVRFPNI	681	PRRARSVAS
				762	QLNRALTGI	47	VLHSTQDLF
				1041	DFCGKGYHL	1113	QIITTDNTF
				1087	AHFPREGVF	453	YRLFRKSNL
				145	YHKNNKSWM	127	VIKVCEFQF
				185	NFKNLREFV	50	STQDLFLPF
				17	NLTTRTQLP	321	QPTESIVRF
				140	FLGVYYHKN	774	QDKNTQEVF
				200	YFKIYSKHT	1071	QEKNFTTAP
				321	QPTESIVRF	200	YFKIYSKHT
				1236	CMTSCCSCL	1004	LQTYVTQQL
				98	SNIIRGWIF	295	PLSETKCTL
				451	YLYRLFRKS	1148	FKEELDKYF
				392	FTNVYADSF	204	YSKHTPINL
				275	FLLKYNENG	1264	VLKGVKLHY
				369	YNSASFSTF	1208	QYIKWPWYI
				138	DPFLGVYYH	454	RLFRKSNLK
				127	VIKVCEFQF	809	PSKPSKRSF
				1034	LGQSKRVDF	133	FQFCNDPFL
				202	KIYSKHTPI	1103	FVTQRNFYE
				1155	YFKNHTSPD	1189	VAKNLNESL
				347	FASVYAWNR	1067	YVPAQEKNF
				1011	QLIRAAEIR	746	STECSNLLL
				786	KQIYKTPPI	951	VVNQNAQAL
				1208	QYIKWPWYI	1233	MLCCMTSCC
				625	HADQLTPTW	366	SVLYNSASF
				1202	ELGKYEQYI	318	FRVQPTESI
				144	YYHKNNKSW	689	SQSIIAYTM
				353	WNRKRISNC
				458	KSNLKPFER
				896	IPFAMQMAY
				188	NLREFVFKN
				450	NYLYRLFRK
				50	STQDLFLPF
				198	DGYFKIYSK
				56	LPFFSNVTW
				111	DSKTQSLLI
				1189	VAKNLNESL
				1010	QQLIRAAEI
HLA-B*1402		HLA-B*1501		HLA-B*1502		HLA-B*1503
Position	Sequence	Position	Sequence	Position	Sequence	Position	Sequence
236	TRFQTLLAL	50	STQDLFLPF	628	QLTPTWRVY	557	KKFLPFQQF
996	LITGRLQSL	1054	QSAPHGVVF	240	TLLALHRSY	369	YNSASFSTF
453	YRLFRKSNL	962	LVKQLSSNF	497	FQPTNGVGY	786	KQIYKTPPI
342	FNATRFASV	894	LQIPFAMQM	35	GVYYPDKVF	894	LQIPFAMQM
487	NCYFPLQSY	372	ASFSTFKCY	369	YNSASFSTF	160	YSSANNCTF
233	INITRFQTL	160	YSSANNCTF	551	VLTESNKKF	1044	GKGYHLMSF
327	VRFPNITNL	1113	QIITTDNTF	160	YSSANNCTF	1054	QSAPHGVVF
2	FVFLVLLPL	366	SVLYNSASF	1095	FVSNGTHWF	133	FQFCNDPFL
40	DKVFRSSVL	869	MIAQYTSAL	366	SVLYNSASF	310	KGIYQTSNF
679	NSPRRARSV	334	NLCPFGEVF	152	WMESEFRVY	50	STQDLFLPF
1087	AHFPREGVF	369	YNSASFSTF	1101	HWFVTQRNF	372	ASFSTFKCY
215	DLPQGFSAL	1264	VLKGVKLHY	257	GWTAGAAAY	497	FQPTNGVGY
505	YQPYRVVVL	880	GTITSGWTF	487	NCYFPLQSY	152	WMESEFRVY
269	YLQPRTFLL	754	LQYGSFCTQ	334	NLCPFGEVF	815	RSFIEDLLF
869	MIAQYTSAL	408	RQIAPGQTG	1207	EQYIKWPWY	456	FRKSNLKPF
1153	DKYFKNHTS	687	VASQSIIAY	456	FRKSNLKPF	186	FKNLREFVF
954	QNAQALNTL	554	ESNKKFLPF	192	FVFKNIDGY	366	SVLYNSASF
345	TRFASVYAW	699	LGAENSVAY	443	SKVGGNYNY	789	YKTPPIKDF
109	TLDSKTQSL	505	YQPYRVVVL	869	MIAQYTSAL	392	FTNVYADSF
901	QMAYRFNGI	258	WTAGAAAYY	886	WTFGAGAAL	1004	LQTYVTQQL
1004	LQTYVTQQL	497	FQPTNGVGY	751	NLLLQYGSF	267	VGYLQPRTF
1044	GKGYHLMSF	152	WMESEFRVY	1209	YIKWPWYIW	492	LQSYGFQPT
764	NRALTGIAV	240	TLLALHRSY	1212	WPWYIWLGF	408	RQIAPGQTG
681	PRRARSVAS	691	SIIAYTMSL	500	TNGVGYQPY	277	LKYNENGTI
1014	RAAEIRASA	1050	MSFPQSAPH	789	YKTPPIKDF	853	QKFNGLTVL
507	PYRVVVLSF	890	AGAALQIPF	674	YQTQTNSPR	505	YQPYRVVVL
691	SIIAYTMSL	35	GVYYPDKVF	1113	QIITTDNTF	554	ESNKKFLPF
886	WTFGAGAAL	628	QLTPTWRVY	896	IPFAMQMAY	871	AQYTSALLA
682	RRARSVASQ	886	WTFGAGAAL	937	SLSSTASAL	919	NQKLIANQF
554	ESNKKFLPF	786	KQIYKTPPI	167	TFEYVSQPF	1050	MSFPQSAPH
198	DGYFKIYSK	533	LVKNKCVNF	83	VLPFNDGVY	51	TQDLFLPFF
456	FRKSNLKPF	357	RISNCVADY	1067	YVPAQEKNF	687	VASQSIIAY
850	ICAQKFNGL	133	FQFCNDPFL	50	STQDLFLPF	334	NLCPFGEVF
43	FRSSVLHST	898	FAMQMAYRF	261	GAAAYYVGY	852	AQKFNGLTV
24	LPPAYTNSF	212	LVRDLPQGF	962	LVKQLSSNF	84	LPFNDGVYF
574	DAVRDPQTL	192	FVFKNIDGY	898	FAMQMAYRF	202	KIYSKHTPI
318	FRVQPTESI	361	CVADYSVLY	248	YLTPGDSSS	487	NCYFPLQSY
202	KIYSKHTPI	604	TSNQVAVLY	144	YYHKNNKSW	1148	FKEELDKYF
369	YNSASFSTF	261	GAAAYYVGY	1054	QSAPHGVVF	880	GTITSGWTF
155	SEFRVYSSA	666	IGAGICASY	196	NIDGYFKIY	1107	RNFYEPQII
241	LLALHRSYL	392	FTNVYADSF	145	YHKNNKSWM	30	NSFTRGVYY
298	ETKCTLKSF	815	RSFIEDLLF	133	FQFCNDPFL	898	FAMQMAYRF
315	TSNFRVQPT	937	SLSSTASAL	258	WTAGAAAYY	689	SQSIIAYTM
285	ITDAVDCAL	1059	GVVFLHVTY	215	DLPQGFSAL	1248	CSCGSCCKF
1018	IRASANLAA	852	AQKFNGLTV	269	YLQPRTFLL	421	YNYKLPDDF
154	ESEFRVYSS	30	NSFTRGVYY	388	NDLCFTNVY	754	LQYGSFCTQ
144	YYHKNNKSW	877	LLAGTITSG	361	CVADYSVLY	443	SKVGGNYNY
354	NRKRISNCV	83	VLPFNDGVY	392	FTNVYADSF	1087	AHFPREGVF
759	FCTQLNRAL	47	VLHSTQDLF	343	NATRFASVY	47	VLHSTQDLF
462	KPFERDIST	689	SQSIIAYTM	178	DLEGKQGNF	355	RKRISNCVA
630	TPTWRVYST			999	GRLQSLQTY	847	RDLICAQKF
684	ARSVASQSI			1050	MSFPQSAPH	685	RSVASQSII
642	VFQTRAGCL			212	LVRDLPQGF	78	RFDNPVLPF
1229	MVTIMLCCM			47	VLHSTQDLF	628	QLTPTWRVY
820	DLLFNKVTL			699	LGAENSVAY	1073	KNFTTAPAI
951	VVNQNAQAL			413	GQTGKIADY	377	FKCYGVSPT
353	WNRKRISNC			372	ASFSTFKCY	809	PSKPSKRSF
868	EMIAQYTSA			584	ILDITPCSF	35	GVYYPDKVF
160	YSSANNCTF			1062	FLHVTYVPA	937	SLSSTASAL
364	DYSVLYNSA			1248	CSCGSCCKF	240	TLLALHRSY
892	AALQIPFAM			1148	FKEELDKYF	794	IKDFGGFNF
699	LGAENSVAY			754	LQYGSFCTQ	1207	EQYIKWPWY
568	DIADTTDAV			489	YFPLQSYGF	102	RGWIFGTTL
968	SNFGAISSV			833	FIKQYGDCL	733	KTSVDCTMY
680	SPRRARSVA			30	NSFTRGVYY	551	VLTESNKKF
189	LREFVFKNI			880	GTITSGWTF	162	SANNCTFEY
1070	AQEKNFTTA			345	TRFASVYAW	634	RVYSTGSNV
268	GYLQPRTFL			421	YNYKLPDDF	999	GRLQSLQTY
704	SVAYSNNSI			1264	VLKGVKLHY	1113	QIITTDNTF
513	LSFELLHAP			691	SIIAYTMSL	1236	CMTSCCSCL
845	AARDLICAQ			635	VYSTGSNVF	584	ILDITPCSF
844	IAARDLICA			687	VASQSIIAY	1130	IGIVNNTVY
102	RGWIFGTTL			643	FQTRAGCLI	343	NATRFASVY
999	GRLQSLQTY			557	KKFLPFQQF	1105	TQRNFYEPQ
896	IPFAMQMAY			46	SVLHSTQDL	643	FQTRAGCLI
281	ENGTITDAV			809	PSKPSKRSF	357	RISNCVADY
852	AQKFNGLTV			759	FCTQLNRAL	890	AGAALQIPF
754	LQYGSFCTQ			1049	LMSFPQSAP	813	SKRSFIEDL
843	DIAARDLIC			1081	ICHDGKAHF	1210	IKWPWYIWL
1019	RASANLAAT			24	LPPAYTNSF	204	YSKHTPINL
30	NSFTRGVYY			1206	YEQYIKWPW	635	VYSTGSNVF
101	IRGWIFGTT			349	SVYAWNRKR	699	LGAENSVAY
1013	IRAAEIRAS			1093	GVFVSNGTH	1156	FKNHTSPDV
16	VNLTTRTQL			901	QMAYRFNGI	330	PNITNLCPF
218	QGFSALEPL			919	NQKLIANQF	1001	LQSLQTYVT
853	QKFNGLTVL			652	GAEHVNNSY	962	LVKQLSSNF
167	TFEYVSQPF			666	IGAGICASY	1140	PLQPELDSF
538	CVNFNFNGL			482	GVEGFNCYF	1062	FLHVTYVPA
				1042	FCGKGYHLM	76	TKRFDNPVL
				781	VFAQVKQIY	1101	HWFVTQRNF
				825	KVTLADAGF	24	LPPAYTNSF
				533	LVKNKCVNF	313	YQTSNFRVQ
				473	YQAGSTPCN	533	LVKNKCVNF
						1048	HLMSFPQSA
						535	KNKCVNFNF
						1010	QQLIRAAEI
						298	ETKCTLKSF
						732	TKTSVDCTM
						1070	AQEKNFTTA
						964	KQLSSNFGA
						901	QMAYRFNGI
						751	NLLLQYGSF
						774	QDKNTQEVF
						1232	IMLCCMTSC
						870	IAQYTSALL
						192	FVFKNIDGY
						212	LVRDLPQGF
						205	SKHTPINLV
						184	GNFKNLREF
						168	FEYVSQPFL
						923	IANQFNSAI
						318	FRVQPTESI
						128	IKVCEFQFC
						739	TMYICGDST
						98	SNIIRGWIF
						500	TNGVGYQPY
						691	SIIAYTMSL
						1081	ICHDGKAHF
HLA-B*1509		HLA-B*1517		HLA-B*1801		HLA-B*2705
Position	Sequence	Position	Sequence	Position	Sequence	Position	Sequence
133	FQFCNDPFL	815	RSFIEDLLF	1206	YEQYIKWPW	236	TRFQTLLAL
168	FEYVSQPFL	160	YSSANNCTF	867	DEMIAQYTS	453	YRLFRKSNL
1063	LHVTYVPAQ	258	WTAGAAAYY	896	IPFAMQMAY	456	FRKSNLKPF
654	EHVNNSYEC	1005	QTYVTQQLI	153	MESEFRVYS	999	GRLQSLQTY
886	WTFGAGAAL	886	WTFGAGAAL	388	NDLCFTNVY	327	VRFPNITNL
65	FHAIHVSGT	865	LTDEMIAQY	323	TESIVRFPN	318	FRVQPTESI
40	DKVFRSSVL	685	RSVASQSII	515	FELLHAPAT	238	FQTLLALHR
1158	NHTSPDVDL	366	SVLYNSASF	660	YECDIPIGA	645	TRAGCLIGA
145	YHKNNKSWM	880	GTITSGWTF	155	SEFRVYSSA	43	FRSSVLHST
894	LQIPFAMQM	733	KTSVDCTMY	1212	WPWYIWLGF	904	YRFNGIGVT
1156	FKNHTSPDV	825	KVTLADAGF	1201	QELGKYEQY	20	TRTQLPPAY
1087	AHFPREGVF	372	ASFSTFKCY	917	YENQKLIAN	682	RRARSVASQ
48	LHSTQDLFL	898	FAMQMAYRF	464	FERDISTEI	814	KRSFIEDLL
853	QKFNGLTVL	712	IAIPTNFTI	747	TECSNLLLQ	1018	IRASANLAA
68	IHVSGTNGT	1054	QSAPHGVVF	1257	DEDDSEPVL	1106	QRNFYEPQI
1257	DEDDSEPVL	304	KSFTVEKGI	689	SQSIIAYTM	684	ARSVASQSI
624	IHADQLTPT	1050	MSFPQSAPH	168	FEYVSQPFL
937	SLSSTASAL	392	FTNVYADSF	138	DPFLGVYYH
786	KQIYKTPPI	192	FVFKNIDGY	448	NYNYLYRLF
515	FELLHAPAT	509	RVVVLSFEL	604	TSNQVAVLY
869	MIAQYTSAL	50	STQDLFLPF	405	DEVRQIAPG
612	YQDVNCTEV	212	LVRDLPQGF	428	DFTGCVIAW
1052	FPQSAPHGV	1248	CSCGSCCKF	886	WTFGAGAAL
1210	IKWPWYIWL	1229	MVTIMLCCM	582	LEILDITPC
505	YQPYRVVVL	590	CSFGGVSVI	258	WTAGAAAYY
870	IAQYTSALL	718	FTISVTTEI	339	GEVFNATRF
1262	EPVLKGVKL	687	VASQSIIAY	280	NENGTITDA
691	SIIAYTMSL	1225	IAIVMVTIM	167	TFEYVSQPF
764	NRALTGIAV	35	GVYYPDKVF	781	VFAQVKQIY
1137	VYDPLQPEL	604	TSNQVAVLY	865	LTDEMIAQY
277	LKYNENGTI	870	IAQYTSALL	271	QPRTFLLKY
1050	MSFPQSAPH	746	STECSNLLL	51	TQDLFLPFF
1047	YHLMSFPQS	869	MIAQYTSAL	894	LQIPFAMQM
318	FRVQPTESI	878	LAGTITSGW	1194	NESLIDLQE
603	NTSNQVAVL	310	KGIYQTSNF	618	TEVPVAIHA
360	NCVADYSVL	634	RVYSTGSNV	487	NCYFPLQSY
269	YLQPRTFLL	30	NSFTRGVYY
236	TRFQTLLAL	734	TSVDCTMYI
109	TLDSKTQSL	285	ITDAVDCAL
1016	AEIRASANL	940	STASALGKL
201	FKIYSKHTP	261	GAAAYYVGY
518	LHAPATVCG	204	YSKHTPINL
377	FKCYGVSPT	202	KIYSKHTPI
759	FCTQLNRAL	2	FVFLVLLPL
658	NSYECDIPI	171	VSQPFLMDL
1073	KNFTTAPAI	951	VVNQNAQAL
76	TKRFDNPVL	262	AAAYYVGYL
1256	FDEDDSEPV	1059	GVVFLHVTY
1004	LQTYVTQQL	874	TSALLAGTI
186	FKNLREFVF	826	VTLADAGFI
149	NKSWMESEF	962	LVKQLSSNF
206	KHTPINLVR	697	MSLGAENSV
394	NVYADSFVI	1026	ATKMSECVL
1054	QSAPHGVVF	369	YNSASFSTF
234	NITRFQTLL	691	SIIAYTMSL
643	FQTRAGCLI	1095	FVSNGTHWF
493	QSYGFQPTN	554	ESNKKFLPF
969	NFGAISSVL	892	AALQIPFAM
208	TPINLVRDL	102	RGWIFGTTL
544	NGLTGTGVL	625	HADQLTPTW
433	VIAWNSNNL	699	LGAENSVAY
2	FVFLVLLPL	1081	ICHDGKAHF
773	EQDKNTQEV	487	NCYFPLQSY
1109	FYEPQIITT	62	VTWFHAIHV
453	YRLFRKSNL	1130	IGIVNNTVY
157	FRVYSSANN	56	LPFFSNVTW
1100	THWFVTQRN	1209	YIKWPWYIW
820	DLLFNKVTL	1065	VTYVPAQEK
1108	NFYEPQIIT	361	CVADYSVLY
1082	CHDGKAHFP	973	ISSVLNDIL
985	DKVEAEVQI	1195	ESLIDLQEL
719	TISVTTEIL	996	LITGRLQSL
674	YQTQTNSPR	267	VGYLQPRTF
718	FTISVTTEI	1169	ISGINASVV
602	TNTSNQVAV	896	IPFAMQMAY
288	AVDCALDPL	298	ETKCTLKSF
1144	ELDSFKEEL	324	ESIVRFPNI
327	VRFPNITNL	1039	RVDFCGKGY
954	QNAQALNTL	894	LQIPFAMQM
689	SQSIIAYTM	93	ASTEKSNII
233	INITRFQTL	374	FSTFKCYGV
856	NGLTVLPPL	144	YYHKNNKSW
181	GKQGNFKNL	493	QSYGFQPTN
1148	FKEELDKYF	923	IANQFNSAI
1005	QTYVTQQLI	1073	KNFTTAPAI
		221	SALEPLVDL
		1021	SANLAATKM
		915	VLYENQKLI
		384	PTKLNDLCF
		28	YTNSFTRGV
		1113	QIITTDNTF
		693	IAYTMSLGA
		847	RDLICAQKF
		552	LTESNKKFL
HLA-B*2720		HLA-B*3501		HLA-B*3503		HLA-B*3801
Position	Sequence	Position	Sequence	Position	Sequence	Position	Sequence
786	KQIYKTPPI	896	IPFAMQMAY	896	IPFAMQMAY	133	FQFCNDPFL
453	YRLFRKSNL	898	FAMQMAYRF	1262	EPVLKGVKL	48	LHSTQDLFL
236	TRFQTLLAL	699	LGAENSVAY	84	LPFNDGVYF	1158	NHTSPDVDL
456	FRKSNLKPF	162	SANNCTFEY	56	LPFFSNVTW	643	FQTRAGCLI
901	QMAYRFNGI	1212	WPWYIWLGF	168	FEYVSQPFL	236	TRFQTLLAL
327	VRFPNITNL	687	VASQSIIAY	329	FPNITNLCP	886	WTFGAGAAL
345	TRFASVYAW	84	LPFNDGVYF	186	FKNLREFVF	853	QKFNGLTVL
102	RGWIFGTTL	1095	FVSNGTHWF	24	LPPAYTNSF	327	VRFPNITNL
1106	QRNFYEPQI	861	LPPLLTDEM	2	FVFLVLLPL	345	TRFASVYAW
505	YQPYRVVVL	24	LPPAYTNSF	1212	WPWYIWLGF	1087	AHFPREGVF
557	KKFLPFQQF	892	AALQIPFAM	490	FPLQSYGFQ	149	NKSWMESEF
853	QKFNGLTVL	192	FVFKNIDGY	792	PPIKDFGGF	814	KRSFIEDLL
1073	KNFTTAPAI	869	MIAQYTSAL	321	QPTESIVRF	689	SQSIIAYTM
484	EGFNCYFPL	343	NATRFASVY	1089	FPREGVFVS	318	FRVQPTESI
894	LQIPFAMQM	1089	FPREGVFVS	1101	HWFVTQRNF	898	FAMQMAYRF
904	YRFNGIGVT	160	YSSANNCTF	8	LPLVSSQCV	269	YLQPRTFLL
492	LQSYGFQPT	56	LPFFSNVTW	1052	FPQSAPHGV	1214	WYIWLGFIA
133	FQFCNDPFL	361	CVADYSVLY	1026	ATKMSECVL	145	YHKNNKSWM
202	KIYSKHTPI	1050	MSFPQSAPH	886	WTFGAGAAL	654	EHVNNSYEC
2	FVFLVLLPL	258	WTAGAAAYY	336	CPFGEVFNA	51	TQDLFLPFF
684	ARSVASQSI	321	QPTESIVRF	208	TPINLVRDL	745	DSTECSNLL
1212	WPWYIWLGF	727	LPVSMTKTS	392	FTNVYADSF	268	GYLQPRTFL
1210	IKWPWYIWL	1225	IAIVMVTIM	1087	AHFPREGVF	186	FKNLREFVF
1010	QQLIRAAEI	625	HADQLTPTW	294	DPLSETKCT	423	YKLPDDFTG
1207	EQYIKWPWY	271	QPRTFLLKY	269	YLQPRTFLL	1236	CMTSCCSCL
318	FRVQPTESI	1229	MVTIMLCCM	806	LPDPSKPSK	732	TKTSVDCTM
354	NRKRISNCV	666	IGAGICASY	160	YSSANNCTF	484	EGFNCYFPL
1206	YEQYIKWPW	2	FVFLVLLPL	138	DPFLGVYYH	453	YRLFRKSNL
189	LREFVFKNI	366	SVLYNSASF	425	LPDDFTGCV	1212	WPWYIWLGF
682	RRARSVASQ	481	NGVEGFNCY	1257	DEDDSEPVL	234	NITRFQTLL
168	FEYVSQPFL	229	LPIGINITR	478	TPCNGVEGF	1106	QRNFYEPQI
1004	LQTYVTQQL	173	QPFLMDLEG	133	FQFCNDPFL
643	FQTRAGCLI	714	IPTNFTISV	250	TPGDSSSGW
634	RVYSTGSNV	1221	IAGLIAIVM	216	LPQGFSALE
1185	RLNEVAKNL	1113	QIITTDNTF	360	NCVADYSVL
78	RFDNPVLPF	604	TSNQVAVLY	484	EGFNCYFPL
764	NRALTGIAV	392	FTNVYADSF	369	YNSASFSTF
464	FERDISTEI	369	YNSASFSTF	578	DPQTLEILD
1105	TQRNFYEPQ	865	LTDEMIAQY	506	QPYRVVVLS
408	RQIAPGQTG	152	WMESEFRVY	224	EPLVDLPIG
218	QGFSALEPL	1054	QSAPHGVVF	1139	DPLQPELDS
886	WTFGAGAAL	138	DPFLGVYYH	1111	EPQIITTDN
900	MQMAYRFNG	664	IPIGAGICA	510	VVVLSFELL
1107	RNFYEPQII	1130	IGIVNNTVY
612	YQDVNCTEV	257	GWTAGAAAY
377	FKCYGVSPT	478	TPCNGVEGF
852	AQKFNGLTV	886	WTFGAGAAL
689	SQSIIAYTM	1059	GVVFLHVTY
681	PRRARSVAS	329	FPNITNLCP
658	NSYECDIPI	261	GAAAYYVGY
195	KNIDGYFKI	923	IANQFNSAI
342	FNATRFASV	1052	FPQSAPHGV
155	SEFRVYSSA	1215	YIWLGFIAG
60	SNVTWFHAI	388	NDLCFTNVY
1156	FKNHTSPDV	490	FPLQSYGFQ
223	LEPLVDLPI	712	IAIPTNFTI
515	FELLHAPAT	890	AGAALQIPF
691	SIIAYTMSL	1021	SANLAATKM
869	MIAQYTSAL	167	TFEYVSQPF
856	NGLTVLPPL	66	HAIHVSGTN
50	STQDLFLPF	425	LPDDFTGCV
1050	MSFPQSAPH	951	VVNQNAQAL
447	GNYNYLYRL	652	GAEHVNNSY
269	YLQPRTFLL	50	STQDLFLPF
167	TFEYVSQPF	8	LPLVSSQCV
497	FQPTNGVGY	133	FQFCNDPFL
77	KRFDNPVLP	212	LVRDLPQGF
495	YGFQPTNGV	1056	APHGVVFLH
1042	FCGKGYHLM	20	TRTQLPPAY
		718	FTISVTTEI
		909	IGVTQNVLY
		962	LVKQLSSNF
		38	YPDKVFRSS
		336	CPFGEVFNA
		1102	WFVTQRNFY
HLA-B*3901		HLA-B*4001		HLA-B*4002		HLA-B*4013
Position	Sequence	Position	Sequence	Position	Sequence	Position	Sequence
236	TRFQTLLAL	1016	AEIRASANL	168	FEYVSQPFL	133	FQFCNDPFL
886	WTFGAGAAL	168	FEYVSQPFL	155	SEFRVYSSA	786	KQIYKTPPI
764	NRALTGIAV	339	GEVFNATRF	515	FELLHAPAT	269	YLQPRTFLL
869	MIAQYTSAL	133	FQFCNDPFL	464	FERDISTEI	168	FEYVSQPFL
345	TRFASVYAW	464	FERDISTEI	1181	KEIDRLNEV	505	YQPYRVVVL
505	YQPYRVVVL	582	LEILDITPC	1016	AEIRASANL	894	LQIPFAMQM
691	SIIAYTMSL	989	AEVQIDRLI	701	AENSVAYSN	898	FAMQMAYRF
689	SQSIIAYTM	223	LEPLVDLPI	582	LEILDITPC	1208	QYIKWPWYI
1052	FPQSAPHGV	818	IEDLLFNKV	214	RDLPQGFSA	202	KIYSKHTPI
133	FQFCNDPFL	1257	DEDDSEPVL	223	LEPLVDLPI	484	EGFNCYFPL
937	SLSSTASAL	886	WTFGAGAAL	818	IEDLLFNKV	1073	KNFTTAPAI
318	FRVQPTESI	190	REFVFKNID	989	AEVQIDRLI	1212	WPWYIWLGF
853	QKFNGLTVL	1181	KEIDRLNEV	470	TEIYQAGST	643	FQTRAGCLI
60	SNVTWFHAI	689	SQSIIAYTM	1206	YEQYIKWPW	2	FVFLVLLPL
2	FVFLVLLPL	155	SEFRVYSSA	724	TEILPVSMT	1210	IKWPWYIWL
643	FQTRAGCLI	894	LQIPFAMQM	917	YENQKLIAN	900	MQMAYRFNG
684	ARSVASQSI	1004	LQTYVTQQL	1091	REGVFVSNG	1107	RNFYEPQII
43	FRSSVLHST	515	FELLHAPAT	297	SETKCTLKS	886	WTFGAGAAL
1004	LQTYVTQQL	701	AENSVAYSN	190	REFVFKNID	815	RSFIEDLLF
109	TLDSKTQSL	323	TESIVRFPN	660	YECDIPIGA	195	KNIDGYFKI
773	EQDKNTQEV	660	YECDIPIGA	323	TESIVRFPN	394	NVYADSFVI
894	LQIPFAMQM	618	TEVPVAIHA	689	SQSIIAYTM	1207	EQYIKWPWY
954	QNAQALNTL	653	AEHVNNSYE	339	GEVFNATRF	689	SQSIIAYTM
1220	FIAGLIAIV	1206	YEQYIKWPW	131	CEFQFCNDP	1087	AHFPREGVF
394	NVYADSFVI					1010	QQLIRAAEI
612	YQDVNCTEV					590	CSFGGVSVI
269	YLQPRTFLL					1206	YEQYIKWPW
732	TKTSVDCTM					557	KKFLPFQQF
1156	FKNHTSPDV					853	QKFNGLTVL
377	FKCYGVSPT					1101	HWFVTQRNF
759	FCTQLNRAL					102	RGWIFGTTL
654	EHVNNSYEC					1004	LQTYVTQQL
718	FTISVTTEI					901	QMAYRFNGI
40	DKVFRSSVL					304	KSFTVEKGI
746	STECSNLLL					871	AQYTSALLA
453	YRLFRKSNL					151	SWMESEFRV
719	TISVTTEIL					658	NSYECDIPI
168	FEYVSQPFL					712	IAIPTNFTI
892	AALQIPFAM					447	GNYNYLYRL
285	ITDAVDCAL					691	SIIAYTMSL
360	NCVADYSVL					78	RFDNPVLPF
898	FAMQMAYRF					509	RVVVLSFEL
951	VVNQNAQAL					685	RSVASQSII
327	VRFPNITNL					964	KQLSSNFGA
1158	NHTSPDVDL					880	GTITSGWTF
205	SKHTPINLV					421	YNYKLPDDF
160	YSSANNCTF					563	QQFGRDIAD
76	TKRFDNPVL					1042	FCGKGYHLM
786	KQIYKTPPI					915	VLYENQKLI
473	YQAGSTPCN					453	YRLFRKSNL
603	NTSNQVAVL					925	NQFNSAIGK
1072	EKNFTTAPA					627	DQLTPTWRV
1018	IRASANLAA					919	NQKLIANQF
484	EGFNCYFPL					327	VRFPNITNL
201	FKIYSKHTP					84	LPFNDGVYF
342	FNATRFASV					497	FQPTNGVGY
1048	HLMSFPQSA					417	KIADYNYKL
616	NCTEVPVAI					22	TQLPPAYTN
704	SVAYSNNSI					754	LQYGSFCTQ
712	IAIPTNFTI					473	YQAGSTPCN
674	YQTQTNSPR					1005	QTYVTQQLI
288	AVDCALDPL					1185	RLNEVAKNL
870	IAQYTSALL					186	FKNLREFVF
968	SNFGAISSV					408	RQIAPGQTG
8	LPLVSSQCV					798	GGFNFSQIL
218	QGFSALEPL					1095	FVSNGTHWF
576	VRDPQTLEI					562	FQQFGRDIA
112	SKTQSLLIV					218	QGFSALEPL
697	MSLGAENSV					761	TQLNRALTG
1062	FLHVTYVPA					888	FGAGAALQI
856	NGLTVLPPL					51	TQDLFLPFF
625	HADQLTPTW					852	AQKFNGLTV
1208	QYIKWPWYI					32	FTRGVYYPD
754	LQYGSFCTQ					50	STQDLFLPF
1016	AEIRASANL					489	YFPLQSYGF
369	YNSASFSTF					1209	YIKWPWYIW
48	LHSTQDLFL					60	SNVTWFHAI
544	NGLTGTGVL
934	IQDSLSSTA
723	TTEILPVSM
HLA-B*4201		HLA-B*4402		HLA-B*4403		HLA-B*4501
Position	Sequence	Position	Sequence	Position	Sequence	Position	Sequence
24	LPPAYTNSF	1206	YEQYIKWPW	1206	YEQYIKWPW	155	SEFRVYSSA
1052	FPQSAPHGV	701	AENSVAYSN	989	AEVQIDRLI	618	TEVPVAIHA
1212	WPWYIWLGF	1016	AEIRASANL	1016	AEIRASANL	280	NENGTITDA
861	LPPLLTDEM	989	AEVQIDRLI	701	AENSVAYSN	701	AENSVAYSN
208	TPINLVRDL	339	GEVFNATRF	1201	QELGKYEQY	871	AQYTSALLA
714	IPTNFTISV	168	FEYVSQPFL	339	GEVFNATRF	1091	REGVFVSNG
250	TPGDSSSGW	724	TEILPVSMT	155	SEFRVYSSA	131	CEFQFCNDP
630	TPTWRVYST	1201	QELGKYEQY	829	ADAGFIKQY	515	FELLHAPAT
478	TPCNGVEGF	345	TRFASVYAW	388	NDLCFTNVY	989	AEVQIDRLI
417	KIADYNYKL	847	RDLICAQKF	345	TRFASVYAW	1016	AEIRASANL
425	LPDDFTGCV	155	SEFRVYSSA	847	RDLICAQKF	153	MESEFRVYS
896	IPFAMQMAY	829	ADAGFIKQY	1030	SECVLGQSK	1181	KEIDRLNEV
84	LPFNDGVYF	1181	KEIDRLNEV	297	SETKCTLKS	724	TEILPVSMT
520	APATVCGPK	867	DEMIAQYTS	131	CEFQFCNDP	470	TEIYQAGST
869	MIAQYTSAL	464	FERDISTEI	1207	EQYIKWPWY	1070	AQEKNFTTA
202	KIYSKHTPI	618	TEVPVAIHA	372	ASFSTFKCY	1071	QEKNFTTAP
1262	EPVLKGVKL	162	SANNCTFEY	280	NENGTITDA	653	AEHVNNSYE
167	TFEYVSQPF			1091	REGVFVSNG	660	YECDIPIGA
56	LPFFSNVTW			162	SANNCTFEY	308	VEKGIYQTS
1095	FVSNGTHWF					297	SETKCTLKS
25	PPAYTNSFT					1206	YEQYIKWPW
2	FVFLVLLPL					1030	SECVLGQSK
8	LPLVSSQCV
1000	RLQSLQTYV
727	LPVSMTKTS
1004	LQTYVTQQL
1111	EPQIITTDN
1213	PWYIWLGFI
680	SPRRARSVA
1206	YEQYIKWPW
271	QPRTFLLKY
262	AAAYYVGYL
792	PPIKDFGGF
599	TPGTNTSNQ
60	SNVTWFHAI
1210	IKWPWYIWL
216	LPQGFSALE
691	SIIAYTMSL
719	TISVTTEIL
489	YFPLQSYGF
509	RVVVLSFEL
1189	VAKNLNESL
642	VFQTRAGCL
218	QGFSALEPL
755	QYGSFCTQL
526	GPKKSTNLV
HLA-B*4601		HLA-B*4801		HLA-B*5101		HLA-B*5301
Position	Sequence	Position	Sequence	Position	Sequence	Position	Sequence
718	FTISVTTEI	505	YQPYRVVVL	8	LPLVSSQCV	56	LPFFSNVTW
898	FAMQMAYRF	886	WTFGAGAAL	712	IAIPTNFTI	898	FAMQMAYRF
2	FVFLVLLPL	102	RGWIFGTTL	84	LPFNDGVYF	625	HADQLTPTW
392	FTNVYADSF	786	KQIYKTPPI	1052	FPQSAPHGV	84	LPFNDGVYF
162	SANNCTFEY	853	QKFNGLTVL	714	IPTNFTISV	329	FPNITNLCP
50	STQDLFLPF	133	FQFCNDPFL	56	LPFFSNVTW	896	IPFAMQMAY
687	VASQSIIAY	1004	LQTYVTQQL	898	FAMQMAYRF	1212	WPWYIWLGF
1225	IAIVMVTIM	509	RVVVLSFEL	24	LPPAYTNSF	250	TPGDSSSGW
892	AALQIPFAM	408	RQIAPGQTG	896	IPFAMQMAY	712	IAIPTNFTI
1095	FVSNGTHWF	447	GNYNYLYRL	718	FTISVTTEI	878	LAGTITSGW
192	FVFKNIDGY	221	SALEPLVDL	1212	WPWYIWLGF	321	QPTESIVRF
1054	QSAPHGVVF	1210	IKWPWYIWL	1225	IAIVMVTIM	1052	FPQSAPHGV
160	YSSANNCTF	2	FVFLVLLPL	425	LPDDFTGCV	1095	FVSNGTHWF
590	CSFGGVSVI	484	EGFNCYFPL	861	LPPLLTDEM	1206	YEQYIKWPW
1050	MSFPQSAPH	685	RSVASQSII	1005	QTYVTQQLI	718	FTISVTTEI
1232	IMLCCMTSC	798	GGFNFSQIL	62	VTWFHAIHV	361	CVADYSVLY
1130	IGIVNNTVY	894	LQIPFAMQM	92	FASTEKSNI	162	SANNCTFEY
699	LGAENSVAY	168	FEYVSQPFL	1224	LIAIVMVTI	160	YSSANNCTF
869	MIAQYTSAL	689	SQSIIAYTM	923	IANQFNSAI	336	CPFGEVFNA
464	FERDISTEI	754	LQYGSFCTQ	168	FEYVSQPFL	229	LPIGINITR
695	YTMSLGAEN	1010	QQLIRAAEI	227	VDLPIGINI	1229	MVTIMLCCM
184	GNFKNLREF	1212	WPWYIWLGF	862	PPLLTDEMI	92	FASTEKSNI
886	WTFGAGAAL	202	KIYSKHTPI	1060	VVFLHVTYV	394	NVYADSFVI
456	FRKSNLKPF	900	MQMAYRFNG	54	LFLPFFSNV	1056	APHGVVFLH
1220	FIAGLIAIV	869	MIAQYTSAL	888	FGAGAALQI	1225	IAIVMVTIM
1189	VAKNLNESL	691	SIIAYTMSL	870	IAQYTSALL	24	LPPAYTNSF
366	SVLYNSASF	892	AALQIPFAM	464	FERDISTEI	1209	YIKWPWYIW
554	ESNKKFLPF	814	KRSFIEDLL	410	IAPGQTGKI	490	FPLQSYGFQ
1221	IAGLIAIVM	870	IAQYTSALL	329	FPNITNLCP	710	NSIAIPTNF
343	NATRFASVY	64	WFHAIHVSG	324	ESIVRFPNI	8	LPLVSSQCV
666	IGAGICASY	856	NGLTVLPPL	560	LPFQQFGRD	714	IPTNFTISV
923	IANQFNSAI	1185	RLNEVAKNL	727	LPVSMTKTS	727	LPVSMTKTS
133	FQFCNDPFL	643	FQTRAGCLI	1262	EPVLKGVKL	892	AALQIPFAM
734	TSVDCTMYI	236	TRFQTLLAL	336	CPFGEVFNA	862	PPLLTDEMI
845	AARDLICAQ	557	KKFLPFQQF	780	EVFAQVKQI	392	FTNVYADSF
193	VFKNIDGYF	964	KQLSSNFGA	3	VFLVLLPLV	923	IANQFNSAI
421	YNYKLPDDF	1107	RNFYEPQII	693	IAYTMSLGA	1094	VFVSNGTHW
1087	AHFPREGVF	269	YLQPRTFLL	259	TAGAAAYYV	208	TPINLVRDL
1181	KEIDRLNEV	1216	IWLGFIAGL	955	NAQALNTLV	383	SPTKLNDLC
357	RISNCVADY	658	NSYECDIPI	1089	FPREGVFVS	870	IAQYTSALL
853	QKFNGLTVL	1073	KNFTTAPAI	224	EPLVDLPIG	345	TRFASVYAW
83	VLPFNDGVY	1206	YEQYIKWPW	643	FQTRAGCLI	173	QPFLMDLEG
		1226	AIVMVTIML	277	LKYNENGTI	2	FVFLVLLPL
		563	QQFGRDIAD			478	TPCNGVEGF
		417	KIADYNYKL			186	FKNLREFVF
		1236	CMTSCCSCL			144	YYHKNNKSW
		1219	GFIAGLIAI
		181	GKQGNFKNL
		218	QGFSALEPL
		835	KQYGDCLGD
		1133	VNNTVYDPL
		606	NQVAVLYQD
		394	NVYADSFVI
		577	RDPQTLEIL
		1158	NHTSPDVDL
		871	AQYTSALLA
		1105	TQRNFYEPQ
		285	ITDAVDCAL
		1215	YIWLGFIAG
		40	DKVFRSSVL
		905	RFNGIGVTQ
		813	SKRSFIEDL
		1055	SAPHGVVFL
		1204	GKYEQYIKW
		1009	TQQLIRAAE
		453	YRLFRKSNL
		195	KNIDGYFKI
		857	GLTVLPPLL
		492	LQSYGFQPT
		78	RFDNPVLPF
		510	VVVLSFELL
HLA-B*5401		HLA-B*5701		HLA-B*5801		HLA-B*5802
Position	Sequence	Position	Sequence	Position	Sequence	Position	Sequence
336	CPFGEVFNA	815	RSFIEDLLF	625	HADQLTPTW	898	FAMQMAYRF
664	IPIGAGICA	878	LAGTITSGW	712	IAIPTNFTI	1209	YIKWPWYIW
1089	FPREGVFVS	304	KSFTVEKGI	815	RSFIEDLLF	535	KNKCVNFNF
1052	FPQSAPHGV	880	GTITSGWTF	878	LAGTITSGW	557	KKFLPFQQF
1062	FLHVTYVPA	625	HADQLTPTW	685	RSVASQSII	321	QPTESIVRF
714	IPTNFTISV	712	IAIPTNFTI	604	TSNQVAVLY	880	GTITSGWTF
59	FSNVTWFHA	160	YSSANNCTF	898	FAMQMAYRF	604	TSNQVAVLY
8	LPLVSSQCV	56	LPFFSNVTW	160	YSSANNCTF	50	STQDLFLPF
727	LPVSMTKTS	898	FAMQMAYRF	718	FTISVTTEI	1054	QSAPHGVVF
630	TPTWRVYST	1050	MSFPQSAPH	880	GTITSGWTF	815	RSFIEDLLF
56	LPFFSNVTW	685	RSVASQSII	304	KSFTVEKGI	733	KTSVDCTMY
922	LIANQFNSA	733	KTSVDCTMY	1005	QTYVTQQLI	710	NSIAIPTNF
680	SPRRARSVA	697	MSLGAENSV	392	FTNVYADSF	625	HADQLTPTW
329	FPNITNLCP	902	MAYRFNGIG	258	WTAGAAAYY	865	LTDEMIAQY
84	LPFNDGVYF	258	WTAGAAAYY	1094	VFVSNGTHW	809	PSKPSKRSF
896	IPFAMQMAY	30	NSFTRGVYY	1225	IAIVMVTIM	789	YKTPPIKDF
81	NPVLPFNDG	1225	IAIVMVTIM	733	KTSVDCTMY	1206	YEQYIKWPW
38	YPDKVFRSS	604	TSNQVAVLY	710	NSIAIPTNF	298	ETKCTLKSF
1218	LGFIAGLIA	938	LSSTASALG	892	AALQIPFAM	310	KGIYQTSNF
425	LPDDFTGCV	1005	QTYVTQQLI	509	RVVVLSFEL	35	GVYYPDKVF
374	FSTFKCYGV	1054	QSAPHGVVF	734	TSVDCTMYI	1204	GKYEQYIKW
1212	WPWYIWLGF	710	NSIAIPTNF	865	LTDEMIAQY	345	TRFASVYAW
229	LPIGINITR	1209	YIKWPWYIW	162	SANNCTFEY	774	QDKNTQEVF
560	LPFQQFGRD	171	VSQPFLMDL	1054	QSAPHGVVF	825	KVTLADAGF
135	FCNDPFLGV			973	ISSVLNDIL	96	EKSNIIRGW
1214	WYIWLGFIA			1050	MSFPQSAPH	384	PTKLNDLCF
821	LLFNKVTLA			825	KVTLADAGF
515	FELLHAPAT			687	VASQSIIAY
506	QPYRVVVLS			1096	VSNGTHWFV
693	IAYTMSLGA			97	KSNIIRGWI
224	EPLVDLPIG			590	CSFGGVSVI
823	FNKVTLADA			1021	SANLAATKM
411	APGQTGKIA			371	SASFSTFKC
24	LPPAYTNSF			697	MSLGAENSV
				44	RSSVLHSTQ
				41	KVFRSSVLH
				310	KGIYQTSNF
				285	ITDAVDCAL
				938	LSSTASALG
				56	LPFFSNVTW
				870	IAQYTSALL
				1209	YIKWPWYIW
				1248	CSCGSCCKF
				343	NATRFASVY
				1113	QIITTDNTF
				923	IANQFNSAI
				361	CVADYSVLY
HLA-B*7301		HLA-B*8301		HLA-C*0303		HLA-C*0401
Position	Sequence	Position	Sequence	Position	Sequence	Position	Sequence
904	YRFNGIGVT	1212	WPWYIWLGF	886	WTFGAGAAL	1137	VYDPLQPEL
1206	YEQYIKWPW	896	IPFAMQMAY	160	YSSANNCTF	969	NFGAISSVL
168	FEYVSQPFL	24	LPPAYTNSF	712	IAIPTNFTI	642	VFQTRAGCL
1212	WPWYIWLGF	714	IPTNFTISV	262	AAAYYVGYL	926	QFNSAIGKI
345	TRFASVYAW	271	QPRTFLLKY	892	AALQIPFAM	489	YFPLQSYGF
633	WRVYSTGSN	84	LPFNDGVYF	870	IAQYTSALL	78	RFDNPVLPF
562	FQQFGRDIA	520	APATVCGPK	898	FAMQMAYRF	168	FEYVSQPFL
1214	WYIWLGFIA	250	TPGDSSSGW	574	DAVRDPQTL	1236	CMTSCCSCL
157	FRVYSSANN	56	LPFFSNVTW	759	FCTQLNRAL	132	EFQFCNDPF
201	FKIYSKHTP	229	LPIGINITR	951	VVNQNAQAL	167	TFEYVSQPF
764	NRALTGIAV	478	TPCNGVEGF	168	FEYVSQPFL	269	YLQPRTFLL
1210	IKWPWYIWL	869	MIAQYTSAL	869	MIAQYTSAL	755	QYGSFCTQL
155	SEFRVYSSA	630	TPTWRVYST	269	YLQPRTFLL	1217	WLGFIAGLI
236	TRFQTLLAL	425	LPDDFTGCV	1050	MSFPQSAPH	84	LPFNDGVYF
1106	QRNFYEPQI	208	TPINLVRDL	92	FASTEKSNI	193	VFKNIDGYF
1207	EQYIKWPWY	861	LPPLLTDEM	221	SALEPLVDL	485	GFNCYFPLQ
354	NRKRISNCV	1056	APHGVVFLH	923	IANQFNSAI	887	TFGAGAALQ
77	KRFDNPVLP	898	FAMQMAYRF	833	FIKQYGDCL	886	WTFGAGAAL
1215	YIWLGFIAG	1262	EPVLKGVKL	1042	FCGKGYHLM	1212	WPWYIWLGF
1047	YHLMSFPQS	462	KPFERDIST	718	FTISVTTEI	1102	WFVTQRNFY
1062	FLHVTYVPA	680	SPRRARSVA	204	YSKHTPINL	257	GWTAGAAAY
263	AAYYVGYLQ	38	YPDKVFRSS	133	FQFCNDPFL	379	CYGVSPTKL
453	YRLFRKSNL	50	STQDLFLPF	789	YKTPPIKDF	133	FQFCNDPFL
318	FRVQPTESI	321	QPTESIVRF	318	FRVQPTESI	258	WTAGAAAYY
20	TRTQLPPAY	806	LPDPSKPSK	360	NCVADYSVL	505	YQPYRVVVL
245	HRSYLTPGD	811	KPSKRSFIE	392	FTNVYADSF	349	SVYAWNRKR
43	FRSSVLHST	1078	APAICHDGK	369	YNSASFSTF	464	FERDISTEI
1090	PREGVFVSN	490	FPLQSYGFQ	687	VASQSIIAY	898	FAMQMAYRF
377	FKCYGVSPT	792	PPIKDFGGF	1095	FVSNGTHWF	1088	HFPREGVFV
1018	IRASANLAA	366	SVLYNSASF	2	FVFLVLLPL	36	VYYPDKVFR
1156	FKNHTSPDV	1052	FPQSAPHGV	1121	FVSGNCDVV	417	KIADYNYKL
323	TESIVRFPN	336	CPFGEVFNA	306	FTVEKGIYQ	1016	AEIRASANL
394	NVYADSFVI	727	LPVSMTKTS	1075	FTTAPAICH	328	RFPNITNLC
505	YQPYRVVVL	269	YLQPRTFLL	202	KIYSKHTPI	2	FVFLVLLPL
786	KQIYKTPPI	78	RFDNPVLPF	1025	AATKMSECV	361	CVADYSVLY
101	IRGWIFGTT	664	IPIGAGICA	1055	SAPHGVVFL	109	TLDSKTQSL
449	YNYLYRLFR	1209	YIKWPWYIW	366	SVLYNSASF	635	VYSTGSNVF
492	LQSYGFQPT	886	WTFGAGAAL	135	FCNDPFLGV	448	NYNYLYRLF
64	WFHAIHVSG	2	FVFLVLLPL	258	WTAGAAAYY	1210	IKWPWYIWL
153	MESEFRVYS	892	AALQIPFAM	937	SLSSTASAL	241	LLALHRSYL
189	LREFVFKNI	620	VPVAIHADQ	444	KVGGNYNYL	237	RFQTLLALH
427	DDFTGCVIA	417	KIADYNYKL	263	AAYYVGYLQ	219	GFSALEPLV
999	GRLQSLQTY	464	FERDISTEI	285	ITDAVDCAL	51	TQDLFLPFF
1038	KRVDFCGKG	202	KIYSKHTPI	26	PAYTNSFTR	155	SEFRVYSSA
451	YLYRLFRKS	1206	YEQYIKWPW	1019	RASANLAAT	869	MIAQYTSAL
1100	THWFVTQRN	138	DPFLGVYYH	643	FQTRAGCLI	1074	NFTTAPAIC
900	MQMAYRFNG	890	AGAALQIPF	259	TAGAAAYYV	76	TKRFDNPVL
264	AYYVGYLQP	554	ESNKKFLPF	888	FGAGAALQI	905	RFNGIGVTQ
853	QKFNGLTVL	691	SIIAYTMSL	1225	IAIVMVTIM	484	EGFNCYFPL
871	AQYTSALLA	923	IANQFNSAI	509	RVVVLSFEL	50	STQDLFLPF
515	FELLHAPAT	506	QPYRVVVLS	1054	QSAPHGVVF	591	SFGGVSVIT
256	SGWTAGAAA	1089	FPREGVFVS	505	YQPYRVVVL	1257	DEDDSEPVL
1108	NFYEPQIIT	155	SEFRVYSSA	782	FAQVKQIYK	856	NGLTVLPPL
2	FVFLVLLPL	1087	AHFPREGVF	691	SIIAYTMSL	339	GEVFNATRF
32	FTRGVYYPD	383	SPTKLNDLC	1021	SANLAATKM	937	SLSSTASAL
356	KRISNCVAD	8	LPLVSSQCV	394	NVYADSFVI	691	SIIAYTMSL
886	WTFGAGAAL	557	KKFLPFQQF	464	FERDISTEI	520	APATVCGPK
660	YECDIPIGA	411	APGQTGKIA	1189	VAKNLNESL	447	GNYNYLYRL
		526	GPKKSTNLV	327	VRFPNITNL	1000	RLQSLQTYV
		262	AAAYYVGYL	1016	AEIRASANL	896	IPFAMQMAY
		162	SANNCTFEY	741	YICGDSTEC	618	TEVPVAIHA
		241	LLALHRSYL	894	LQIPFAMQM	30	NSFTRGVYY
		976	VLNDILSRL	144	YYHKNNKSW	853	QKFNGLTVL
		236	TRFQTLLAL	35	GVYYPDKVF	515	FELLHAPAT
		25	PPAYTNSFT	1221	IAGLIAIVM	857	GLTVLPPLL
		1068	VPAQEKNFT	248	YLTPGDSSS	152	WMESEFRVY
		28	YTNSFTRGV	347	FASVYAWNR	425	LPDDFTGCV
		706	AYSNNSIAI	705	VAYSNNSIA	1054	QSAPHGVVF
		894	LQIPFAMQM	1081	ICHDGKAHF	56	LPFFSNVTW
		951	VVNQNAQAL	66	HAIHVSGTN	24	LPPAYTNSF
		216	LPQGFSALE	484	EGFNCYFPL	229	LPIGINITR
		1095	FVSNGTHWF	1014	RAAEIRASA	1087	AHFPREGVF
		258	WTAGAAAYY	109	TLDSKTQSL	806	LPDPSKPSK
		484	EGFNCYFPL	706	AYSNNSIAI	675	QTQTNSPRR
		786	KQIYKTPPI	453	YRLFRKSNL	674	YQTQTNSPR
		392	FTNVYADSF	295	PLSETKCTL	449	YNYLYRLFR
		1050	MSFPQSAPH	636	YSTGSNVFQ	1155	YFKNHTSPD
		498	QPTNGVGYQ	1024	LAATKMSEC	366	SVLYNSASF
		588	TPCSFGGVS	996	LITGRLQSL	57	PFFSNVTWF
		599	TPGTNTSNQ	685	RSVASQSII	1262	EPVLKGVKL
		1016	AEIRASANL	93	ASTEKSNII	47	VLHSTQDLF
		962	LVKQLSSNF	495	YGFQPTNGV	271	QPRTFLLKY
		625	HADQLTPTW	291	CALDPLSET	718	FTISVTTEI
		173	QPFLMDLEG	1136	TVYDPLQPE	1185	RLNEVAKNL
		712	IAIPTNFTI			976	VLNDILSRL
		51	TQDLFLPFF			64	WFHAIHVSG
		930	AIGKIQDSL			321	QPTESIVRF
		1226	AIVMVTIML			454	RLFRKSNLK
		1229	MVTIMLCCM			292	ALDPLSETK
		133	FQFCNDPFL			1219	GFIAGLIAI
		168	FEYVSQPFL
		361	CVADYSVLY
		718	FTISVTTEI
		167	TFEYVSQPF
		135	FCNDPFLGV
		674	YQTQTNSPR
		144	YYHKNNKSW
HLA-C*0501		HLA-C*0602		HLA-C*0701		HLA-C*0702
Position	Sequence	Position	Sequence	Position	Sequence	Position	Sequence
425	LPDDFTGCV	327	VRFPNITNL	327	VRFPNITNL	456	FRKSNLKPF
865	LTDEMIAQY	236	TRFQTLLAL	453	YRLFRKSNL	327	VRFPNITNL
612	YQDVNCTEV	453	YRLFRKSNL	236	TRFQTLLAL	186	FKNLREFVF
135	FCNDPFLGV	402	IRGDEVRQI	402	IRGDEVRQI	269	YLQPRTFLL
983	RLDKVEAEV	904	YRFNGIGVT	269	YLQPRTFLL	453	YRLFRKSNL
78	RFDNPVLPF	318	FRVQPTESI	1060	VVFLHVTYV	789	YKTPPIKDF
1095	FVSNGTHWF	1060	VVFLHVTYV	318	FRVQPTESI	1210	IKWPWYIWL
285	ITDAVDCAL	456	FRKSNLKPF	576	VRDPQTLEI	78	RFDNPVLPF
584	ILDITPCSF	269	YLQPRTFLL	915	VLYENQKLI	1109	FYEPQIITT
362	VADYSVLYN	576	VRDPQTLEI	904	YRFNGIGVT	1095	FVSNGTHWF
923	IANQFNSAI	915	VLYENQKLI	456	FRKSNLKPF	169	EYVSQPFLM
898	FAMQMAYRF	145	YHKNNKSWM	28	YTNSFTRGV	236	TRFQTLLAL
625	HADQLTPTW	999	GRLQSLQTY	999	GRLQSLQTY	635	VYSTGSNVF
569	IADTTDAVR	351	YAWNRKRIS	684	ARSVASQSI	145	YHKNNKSWM
160	YSSANNCTF	345	TRFASVYAW	43	FRSSVLHST	1208	QYIKWPWYI
387	LNDLCFTNV	133	FQFCNDPFL	361	CVADYSVLY	904	YRFNGIGVT
418	IADYNYKLP	354	NRKRISNCV	30	NSFTRGVYY	505	YQPYRVVVL
794	IKDFGGFNF	205	SKHTPINLV	145	YHKNNKSWM	1087	AHFPREGVF
396	YADSFVIRG	505	YQPYRVVVL	345	TRFASVYAW	144	YYHKNNKSW
1039	RVDFCGKGY	30	NSFTRGVYY	505	YQPYRVVVL	898	FAMQMAYRF
1081	ICHDGKAHF	43	FRSSVLHST	77	KRFDNPVLP	507	PYRVVVLSF
576	VRDPQTLEI	898	FAMQMAYRF	144	YYHKNNKSW	489	YFPLQSYGF
51	TQDLFLPFF	684	ARSVASQSI	1210	IKWPWYIWL	448	NYNYLYRLF
119	IVNNATNVV	951	VVNQNAQAL	192	FVFKNIDGY	345	TRFASVYAW
828	LADAGFIKQ	77	KRFDNPVLP	789	YKTPPIKDF	504	GYQPYRVVV
1055	SAPHGVVFL	495	YGFQPTNGV	1095	FVSNGTHWF	1137	VYDPLQPEL
28	YTNSFTRGV	144	YYHKNNKSW	951	VVNQNAQAL	1101	HWFVTQRNF
734	TSVDCTMYI	759	FCTQLNRAL	168	FEYVSQPFL	20	TRTQLPPAY
1096	VSNGTHWFV	192	FVFKNIDGY	349	SVYAWNRKR	265	YYVGYLQPR
870	IAQYTSALL	119	IVNNATNVV	133	FQFCNDPFL	2	FVFLVLLPL
773	EQDKNTQEV	1095	FVSNGTHWF	160	YSSANNCTF	57	PFFSNVTWF
718	FTISVTTEI	853	QKFNGLTVL	810	SKPSKRSFI	160	YSSANNCTF
841	LGDIAARDL	28	YTNSFTRGV	996	LITGRLQSL	133	FQFCNDPFL
1042	FCGKGYHLM	833	FIKQYGDCL	552	LTESNKKFL	37	YYPDKVFRS
1125	NCDVVIGIV	780	EVFAQVKQI	833	FIKQYGDCL	755	QYGSFCTQL
97	KSNIIRGWI	1208	QYIKWPWYI	1005	QTYVTQQLI	392	FTNVYADSF
1148	FKEELDKYF	1121	FVSGNCDVV	734	TSVDCTMYI	369	YNSASFSTF
878	LAGTITSGW	1156	FKNHTSPDV	853	QKFNGLTVL	999	GRLQSLQTY
136	CNDPFLGVY	789	YKTPPIKDF	464	FERDISTEI	43	FRSSVLHST
604	TSNQVAVLY	241	LLALHRSYL	351	YAWNRKRIS	267	VGYLQPRTF
262	AAAYYVGYL	1042	FCGKGYHLM	1042	FCGKGYHLM	484	EGFNCYFPL
392	FTNVYADSF	1106	QRNFYEPQI	1103	FVTQRNFYE	1148	FKEELDKYF
951	VVNQNAQAL	590	CSFGGVSVI	1156	FKNHTSPDV	318	FRVQPTESI
162	SANNCTFEY	503	VGYQPYRVV	372	ASFSTFKCY	334	NLCPFGEVF
86	FNDGVYFAS	1103	FVTQRNFYE	382	VSPTKLNDL	421	YNYKLPDDF
109	TLDSKTQSL	464	FERDISTEI	205	SKHTPINLV	706	AYSNNSIAI
259	TAGAAAYYV	361	CVADYSVLY	233	INITRFQTL	268	GYLQPRTFL
1122	VSGNCDVVI	340	EVFNATRFA	1208	QYIKWPWYI	833	FIKQYGDCL
495	YGFQPTNGV	821	LLFNKVTLA	241	LLALHRSYL	192	FVFKNIDGY
1054	QSAPHGVVF	262	AAAYYVGYL	46	SVLHSTQDL	497	FQPTNGVGY
869	MIAQYTSAL	869	MIAQYTSAL	691	SIIAYTMSL	204	YSKHTPINL
1169	ISGINASVV	160	YSSANNCTF	171	VSQPFLMDL	58	FFSNVTWFH
403	RGDEVRQIA	1005	QTYVTQQLI	780	EVFAQVKQI	168	FEYVSQPFL
1166	LGDISGINA	1148	FKEELDKYF	869	MIAQYTSAL	951	VVNQNAQAL
976	VLNDILSRL	734	TSVDCTMYI	759	FCTQLNRAL	759	FCTQLNRAL
1137	VYDPLQPEL	1210	IKWPWYIWL	718	FTISVTTEI	1067	YVPAQEKNF
482	GVEGFNCYF	277	LKYNENGTI	268	GYLQPRTFL	36	VYYPDKVFR
1257	DEDDSEPVL	718	FTISVTTEI	495	YGFQPTNGV	892	AALQIPFAM
288	AVDCALDPL	798	GGFNFSQIL	350	VYAWNRKRI	894	LQIPFAMQM
226	LVDLPIGIN	93	ASTEKSNII	814	KRSFIEDLL	447	GNYNYLYRL
269	YLQPRTFLL	612	YQDVNCTEV	109	TLDSKTQSL	193	VFKNIDGYF
1221	IAGLIAIVM	168	FEYVSQPFL	354	NRKRISNCV	628	QLTPTWRVY
552	LTESNKKFL	943	SALGKLQDV	119	IVNNATNVV	167	TFEYVSQPF
213	VRDLPQGFS	996	LITGRLQSL	590	CSFGGVSVI	257	GWTAGAAAY
120	VNNATNVVI	982	SRLDKVEAE	444	KVGGNYNYL	102	RGWIFGTTL
92	FASTEKSNI	350	VYAWNRKRI	643	FQTRAGCLI	379	CYGVSPTKL
1121	FVSGNCDVV	184	GNFKNLREF	898	FAMQMAYRF	35	GVYYPDKVF
837	YGDCLGDIA	57	PFFSNVTWF	504	GYQPYRVVV	1054	QSAPHGVVF
1114	IITTDNTFV	679	NSPRRARSV	1067	YVPAQEKNF	423	YKLPDDFTG
1197	LIDLQELGK	444	KVGGNYNYL	449	YNYLYRLFR	937	SLSSTASAL
543	FNGLTGTGV	259	TAGAAAYYV	184	GNFKNLREF	576	VRDPQTLEI
955	NAQALNTLV	634	RVYSTGSNV	92	FASTEKSNI	1046	GYHLMSFPQ
797	FGGFNFSQI	894	LQIPFAMQM	798	GGFNFSQIL	212	LVRDLPQGF
1255	KFDEDDSEP	392	FTNVYADSF	2	FVFLVLLPL	368	LYNSASFST
1144	ELDSFKEEL	814	KRSFIEDLL	635	VYSTGSNVF	488	CYFPLQSYG
		2	FVFLVLLPL	1109	FYEPQIITT	162	SANNCTFEY
		268	GYLQPRTFL	508	YRVVVLSFE	813	SKRSFIEDL
		745	DSTECSNLL	306	FTVEKGIYQ	853	QKFNGLTVL
		508	YRVVVLSFE	1087	AHFPREGVF	1206	YEQYIKWPW
				813	SKRSFIEDL	809	PSKPSKRSF
				1055	SAPHGVVFL	366	SVLYNSASF
				447	GNYNYLYRL	152	WMESEFRVY
				1121	FVSGNCDVV	886	WTFGAGAAL
				1148	FKEELDKYF	356	KRISNCVAD
				634	RVYSTGSNV	1216	IWLGFIAGL
				262	AAAYYVGYL	417	KIADYNYKL
				976	VLNDILSRL
				37	YYPDKVFRS
				982	SRLDKVEAE
				943	SALGKLQDV
				1096	VSNGTHWFV
				497	FQPTNGVGY
				706	AYSNNSIAI
				93	ASTEKSNII
				47	VLHSTQDLF
				392	FTNVYADSF
				313	YQTSNFRVQ
				186	FKNLREFVF
				340	EVFNATRFA
				968	SNFGAISSV
				36	VYYPDKVFR
HLA-C*0802		HLA-C*1203		HLA-C*1402		HLA-C*1502
Position	Sequence	Position	Sequence	Position	Sequence	Position	Sequence
1137	VYDPLQPEL	160	YSSANNCTF	144	YYHKNNKSW	718	FTISVTTEI
612	YQDVNCTEV	192	FVFKNIDGY	869	MIAQYTSAL	734	TSVDCTMYI
109	TLDSKTQSL	495	YGFQPTNGV	691	SIIAYTMSL	1096	VSNGTHWFV
643	FQTRAGCLI	590	CSFGGVSVI	265	YYVGYLQPR	171	VSQPFLMDL
759	FCTQLNRAL	204	YSKHTPINL	886	WTFGAGAAL	634	RVYSTGSNV
285	ITDAVDCAL	712	IAIPTNFTI	706	AYSNNSIAI	28	YTNSFTRGV
269	YLQPRTFLL	505	YQPYRVVVL	1067	YVPAQEKNF	119	IVNNATNVV
983	RLDKVEAEV	1121	FVSGNCDVV	937	SLSSTASAL	685	RSVASQSII
1156	FKNHTSPDV	2	FVFLVLLPL	505	YQPYRVVVL	259	TAGAAAYYV
136	CNDPFLGVY	898	FAMQMAYRF	236	TRFQTLLAL	202	KIYSKHTPI
425	LPDDFTGCV	687	VASQSIIAY	46	SVLHSTQDL	509	RVVVLSFEL
773	EQDKNTQEV	904	YRFNGIGVT	635	VYSTGSNVF	319	RVQPTESIV
92	FASTEKSNI	1220	FIAGLIAIV	1137	VYDPLQPEL	93	ASTEKSNII
865	LTDEMIAQY	1209	YIKWPWYIW	951	VVNQNAQAL	554	ESNKKFLPF
374	FSTFKCYGV	1095	FVSNGTHWF	634	RVYSTGSNV	777	NTQEVFAQV
1256	FDEDDSEPV	1060	VVFLHVTYV	160	YSSANNCTF	1181	KEIDRLNEV
168	FEYVSQPFL	634	RVYSTGSNV	24	LPPAYTNSF	712	IAIPTNFTI
718	FTISVTTEI	28	YTNSFTRGV	489	YFPLQSYGF	1107	RNFYEPQII
204	YSKHTPINL	886	WTFGAGAAL	366	SVLYNSASF	233	INITRFQTL
1042	FCGKGYHLM	343	NATRFASVY	507	PYRVVVLSF	135	FCNDPFLGV
833	FIKQYGDCL	487	NCYFPLQSY	2	FVFLVLLPL	1005	QTYVTQQLI
396	YADSFVIRG	658	NSYECDIPI	642	VFQTRAGCL	437	NSNNLDSKV
288	AVDCALDPL	1054	QSAPHGVVF	167	TFEYVSQPF	394	NVYADSFVI
418	IADYNYKLP	369	YNSASFSTF	269	YLQPRTFLL	417	KIADYNYKL
576	VRDPQTLEI	327	VRFPNITNL	504	GYQPYRVVV	62	VTWFHAIHV
1121	FVSGNCDVV	718	FTISVTTEI	453	YRLFRKSNL	697	MSLGAENSV
898	FAMQMAYRF	503	VGYQPYRVV	168	FEYVSQPFL	374	FSTFKCYGV
1220	FIAGLIAIV	923	IANQFNSAI	202	KIYSKHTPI	1025	AATKMSECV
86	FNDGVYFAS	30	NSFTRGVYY	472	IYQAGSTPC	691	SIIAYTMSL
923	IANQFNSAI	318	FRVQPTESI	1095	FVSNGTHWF	658	NSYECDIPI
625	HADQLTPTW	269	YLQPRTFLL	268	GYLQPRTFL	886	WTFGAGAAL
28	YTNSFTRGV	145	YHKNNKSWM	327	VRFPNITNL	342	FNATRFASV
915	VLYENQKLI	92	FASTEKSNI	145	YHKNNKSWM	898	FAMQMAYRF
841	LGDIAARDL	133	FQFCNDPFL	456	FRKSNLKPF	951	VVNQNAQAL
870	IAQYTSALL	342	FNATRFASV	215	DLPQGFSAL	815	RSFIEDLLF
1144	ELDSFKEEL	456	FRKSNLKPF	78	RFDNPVLPF	300	KCTLKSFTV
505	YQPYRVVVL	789	YKTPPIKDF	345	TRFASVYAW	923	IANQFNSAI
119	IVNNATNVV	833	FIKQYGDCL	673	SYQTQTNSP	679	NSPRRARSV
392	FTNVYADSF	1256	FDEDDSEPV	392	FTNVYADSF	2	FVFLVLLPL
951	VVNQNAQAL	464	FERDISTEI	369	YNSASFSTF	1054	QSAPHGVVF
456	FRKSNLKPF	1055	SAPHGVVFL	755	QYGSFCTQL	34	RGVYYPDKV
584	ILDITPCSF	915	VLYENQKLI	133	FQFCNDPFL	590	CSFGGVSVI
1000	RLQSLQTYV	869	MIAQYTSAL	109	TLDSKTQSL	304	KSFTVEKGI
171	VSQPFLMDL	705	VAYSNNSIA	143	VYYHKNNKS	721	SVTTEILPV
342	FNATRFASV	144	YYHKNNKSW	350	VYAWNRKRI	1169	ISGINASVV
160	YSSANNCTF	394	NVYADSFVI	1073	KNFTTAPAI	943	SALGKLQDV
1095	FVSNGTHWF	122	NATNVVIKV	718	FTISVTTEI	894	LQIPFAMQM
1052	FPQSAPHGV	135	FCNDPFLGV	257	GWTAGAAAY	1121	FVSGNCDVV
794	IKDFGGFNF	262	AAAYYVGYL	898	FAMQMAYRF	60	SNVTWFHAI
888	FGAGAALQI	968	SNFGAISSV	37	YYPDKVFRS	204	YSKHTPINL
1169	ISGINASVV	396	YADSFVIRG	50	STQDLFLPF	97	KSNIIRGWI
2	FVFLVLLPL	497	FQPTNGVGY	1055	SAPHGVVFL	324	ESIVRFPNI
1257	DEDDSEPVL	421	YNYKLPDDF	1101	HWFVTQRNF	163	ANNCTFEYV
818	IEDLLFNKV	699	LGAENSVAY	204	YSKHTPINL	745	DSTECSNLL
802	FSQILPDPS	852	AQKFNGLTV	1155	YFKNHTSPD	1060	VVFLHVTYV
782	FAQVKQIYK	361	CVADYSVLY	789	YKTPPIKDF	888	FGAGAALQI
552	LTESNKKFL	625	HADQLTPTW	833	FIKQYGDCL	1021	SANLAATKM
1148	FKEELDKYF	734	TSVDCTMYI	759	FCTQLNRAL	1185	RLNEVAKNL
110	LDSKTQSLL	1050	MSFPQSAPH	1154	KYFKNHTSP	158	RVYSSANNC
426	PDDFTGCVI	119	IVNNATNVV	1109	FYEPQIITT	1175	SVVNIQKEI
382	VSPTKLNDL	62	VTWFHAIHV	1120	TFVSGNCDV	870	IAQYTSALL
135	FCNDPFLGV	1014	RAAEIRASA	1229	MVTIMLCCM	50	STQDLFLPF
464	FERDISTEI	1189	VAKNLNESL	903	AYRFNGIGV	315	TSNFRVQPT
262	AAAYYVGYL	574	DAVRDPQTL	258	WTAGAAAYY	940	STASALGKL
377	FKCYGVSPT	902	MAYRFNGIG	444	KVGGNYNYL	996	LITGRLQSL
569	IADTTDAVR	1107	RNFYEPQII	318	FRVQPTESI	444	KVGGNYNYL
543	FNGLTGTGV	351	YAWNRKRIS	740	MYICGDSTE	604	TSNQVAVLY
55	FLPFFSNVT	894	LQIPFAMQM	1236	CMTSCCSCL	122	NATNVVIKV
133	FQFCNDPFL	55	FLPFFSNVT	611	LYQDVNCTE	392	FTNVYADSF
75	GTKRFDNPV	377	FKCYGVSPT	786	KQIYKTPPI	306	FTVEKGIYQ
362	VADYSVLYN	853	QKFNGLTVL	264	AYYVGYLQP	269	YLQPRTFLL
306	FTVEKGIYQ	616	NCTEVPVAI	90	VYFASTEKS	603	NTSNQVAVL
837	YGDCLGDIA	652	GAEHVNNSY	312	IYQTSNFRV	1073	KNFTTAPAI
266	YVGYLQPRT	1086	KAHFPREGV	694	AYTMSLGAE	111	DSKTQSLLI
797	FGGFNFSQI	1042	FCGKGYHLM	448	NYNYLYRLF	741	YICGDSTEC
559	FLPFQQFGR	612	YQDVNCTEV	996	LITGRLQSL	458	KSNLKPFER
234	NITRFQTLL	1109	FYEPQIITT	1026	ATKMSECVL	892	AALQIPFAM
1039	RVDFCGKGY	258	WTAGAAAYY	1102	WFVTQRNFY	826	VTLADAGFI
93	ASTEKSNII	714	IPTNFTISV	240	TLLALHRSY	1032	CVLGQSKRV
1206	YEQYIKWPW	136	CNDPFLGVY	497	FQPTNGVGY	983	RLDKVEAEV
937	SLSSTASAL	334	NLCPFGEVF	36	VYYPDKVFR	118	LIVNNATNV
1125	NCDVVIGIV	797	FGGFNFSQI	285	ITDAVDCAL	1195	ESLIDLQEL
78	RFDNPVLPF	84	LPFNDGVYF	704	SVAYSNNSI	1050	MSFPQSAPH
1096	VSNGTHWFV	759	FCTQLNRAL	57	PFFSNVTWF	574	DAVRDPQTL
685	RSVASQSII	425	LPDDFTGCV	1185	RLNEVAKNL	358	ISNCVADYS
1005	QTYVTQQLI	643	FQTRAGCLI	915	VLYENQKLI	869	MIAQYTSAL
1075	FTTAPAICH	306	FTVEKGIYQ	262	AAAYYVGYL	503	VGYQPYRVV
347	FASVYAWNR	202	KIYSKHTPI	1156	FKNHTSPDV	258	WTAGAAAYY
387	LNDLCFTNV	951	VVNQNAQAL	674	YQTQTNSPR	1220	FIAGLIAIV
		865	LTDEMIAQY	247	SYLTPGDSS	195	KNIDGYFKI
		277	LKYNENGTI	1005	QTYVTQQLI	30	NSFTRGVYY
		1155	YFKNHTSPD	968	SNFGAISSV	710	NSIAIPTNF
		78	RFDNPVLPF	894	LQIPFAMQM	447	GNYNYLYRL
		319	RVQPTESIV	91	YFASTEKSN	1260	DSEPVLKGV
		66	HAIHVSGTN	28	YTNSFTRGV	393	TNVYADSFV
		392	FTNVYADSF	158	RVYSSANNC	1225	IAIVMVTIM
		892	AALQIPFAM	379	CYGVSPTKL	1114	IITTDNTFV
		888	FGAGAALQI	54	LFLPFFSNV	1000	RLQSLQTYV
		1169	ISGINASVV	488	CYFPLQSYG	285	ITDAVDCAL
		166	CTFEYVSQP	695	YTMSLGAEN	616	NCTEVPVAI
		1148	FKEELDKYF	151	SWMESEFRV	695	YTMSLGAEN
		56	LPFFSNVTW	132	EFQFCNDPF	907	NGIGVTQNV
		1224	LIAIVMVTI	487	NCYFPLQSY	1156	FKNHTSPDV
		589	PCSFGGVSV	200	YFKIYSKHT	433	VIAWNSNNL
		372	ASFSTFKCY			21	RTQLPPAYT
		171	VSQPFLMDL			968	SNFGAISSV
		444	KVGGNYNYL			120	VNNATNVVI
		1181	KEIDRLNEV			150	KSWMESEFR
		870	IAQYTSALL			1065	VTYVPAQEK
		77	KRFDNPVLP			262	AAAYYVGYL
		1225	IAIVMVTIM			1226	AIVMVTIML
		1136	TVYDPLQPE			160	YSSANNCTF
		152	WMESEFRVY			746	STECSNLLL
		26	PAYTNSFTR			382	VSPTKLNDL
		410	IAPGQTGKI			1052	FPQSAPHGV
		628	QLTPTWRVY			1256	FDEDDSEPV
		279	YNENGTITD			246	RSYLTPGDS
		1075	FTTAPAICH
		118	LIVNNATNV
		259	TAGAAAYYV
		345	TRFASVYAW
